# Supplementary material for: Influence of online opinions and interactions on the Covid-19 vaccination in Chile
Source: Sci Rep. 2022 Dec 9;12:21288. doi: 10.1038/s41598-022-23738-0 (PMC9734170; doi:10.1038/s41598-022-23738-0)
Supplement: Supplementary file 1 — Supplementary Information 1. [file 41598_2022_23738_MOESM1_ESM.csv]

USERNAME	MANUAL CLASSIFICATION
__Angeles__9	Actively Pro-Vaccine
__VeTe__	Actively Pro-Vaccine
_Alejandrodel	Actively Pro-Vaccine
_beejournalist_	Actively Pro-Vaccine
_hijademinero	Actively Pro-Vaccine
_Karolintxu	Anti-Vaccine
_Mypc_20	Actively Pro-Vaccine
_Nunc_et_Semper	Actively Pro-Vaccine
09MACvida	Actively Pro-Vaccine
1982_vito46	Actively Pro-Vaccine
2_gemi	Actively Pro-Vaccine
5DiasCL	Neutral
aarosenberg	Actively Pro-Vaccine
abalosfelipe	Actively Pro-Vaccine
abraxul	Actively Pro-Vaccine
acertijocl	Actively Pro-Vaccine
adriana_rojas5	Passively Pro-Vaccine
AdrianaEGomez	Actively Pro-Vaccine
Ady12978565	Anti-Vaccine
agelcontinental	Vaccine Skeptic
agenciaunochile	Neutral
ahs0ka_tan0_	Actively Pro-Vaccine
AireOsorno	Neutral
AlbaSan30156443	Actively Pro-Vaccine
AlcaldeSanhueza	Actively Pro-Vaccine
AleFerradaX	Neutral
aleinadnat	Actively Pro-Vaccine
alejand81032873	Anti-Vaccine
alejandro5247	Anti-Vaccine
AlejandroMery1	Passively Pro-Vaccine
AlertaVR	Neutral
Alfredo20241867	Anti-Vaccine
AlidaTalloni	Neutral
Alimentoz	Passively Pro-Vaccine
aliro2150	Anti-Vaccine
AlRod1963	Actively Pro-Vaccine
alvarezp1973	Neutral
alvaroguzmanv	Actively Pro-Vaccine
AM64652431	Anti-Vaccine
amolinachile	Actively Pro-Vaccine
Andr1Alex	Actively Pro-Vaccine
Andr3s_Crzd	Actively Pro-Vaccine
Andre_tuit	Actively Pro-Vaccine
andres_goe	Passively Pro-Vaccine
andresamengual	Actively Pro-Vaccine
Anonymus_Chile	Neutral
anvolea4	Actively Pro-Vaccine
AOlavarria	Actively Pro-Vaccine
AprueboAprobar	Actively Pro-Vaccine
AriAranc	Actively Pro-Vaccine
arielmo85456386	Vaccine Skeptic
ArkelMR	Neutral
arroyomatteucc1	Anti-Vaccine
artegema	Passively Pro-Vaccine
artiagoitia	Actively Pro-Vaccine
Arynauta	Actively Pro-Vaccine
Atali	Passively Pro-Vaccine
AtienzaCortes	Passively Pro-Vaccine
b1mbo	Passively Pro-Vaccine
balancedegrises	Passively Pro-Vaccine
balu_arte	Actively Pro-Vaccine
barner_	Passively Pro-Vaccine
barrocoaustral	Passively Pro-Vaccine
begval	Neutral
BelSaldias	Passively Pro-Vaccine
benycortes2	Passively Pro-Vaccine
bernardita	Actively Pro-Vaccine
BernarditaGKatz	Actively Pro-Vaccine
betgerber	Passively Pro-Vaccine
bets8484	Anti-Vaccine
bettyflopy	Passively Pro-Vaccine
BienTwitero	Vaccine Skeptic
BirreteyToga	Actively Pro-Vaccine
borroka82	Actively Pro-Vaccine
Bryan_Morales	Actively Pro-Vaccine
c_zapg	Vaccine Skeptic
caco_fonia	Passively Pro-Vaccine
CafeIrlandes4	Passively Pro-Vaccine
camilaolazo	Passively Pro-Vaccine
CariAgro	Passively Pro-Vaccine
CaritOnasis	Vaccine Skeptic
Carla_H_S	Passively Pro-Vaccine
carlitalabra	Actively Pro-Vaccine
Carlossassarini	Neutral
carlostph	Passively Pro-Vaccine
Caro_Salinas	Actively Pro-Vaccine
CarolinaJerez	Passively Pro-Vaccine
carolinapinoc	Passively Pro-Vaccine
CATA_a_secas	Vaccine Skeptic
cbofillr	Neutral
CBorgono	Actively Pro-Vaccine
ccarvajaly	Passively Pro-Vaccine
CeballosCarola	Actively Pro-Vaccine
Ceci_0503	Actively Pro-Vaccine
Ceci83437135	Actively Pro-Vaccine
ceciliamol2895	Actively Pro-Vaccine
ceciliarod	Actively Pro-Vaccine
ceilerchile	Neutral
CepedaMiran	Passively Pro-Vaccine
CEspinozaQ	Actively Pro-Vaccine
cfigueroaa	Vaccine Skeptic
ChaimweitzAray	Passively Pro-Vaccine
CHANDIAFER	Neutral
Charles20Rey	Actively Pro-Vaccine
charlyfox75	Actively Pro-Vaccine
cherrerafe	Passively Pro-Vaccine
Chile_Alerta	Passively Pro-Vaccine
chiquitita132	Anti-Vaccine
chris018r	Vaccine Skeptic
ChrisGarciaCL	Actively Pro-Vaccine
christeiaene	Actively Pro-Vaccine
chucaraperez	Passively Pro-Vaccine
Cibaomarketing	Neutral
cibermagda	Actively Pro-Vaccine
cinecristianm	Vaccine Skeptic
ClaudiaRodHoz	Passively Pro-Vaccine
clcastrod	Anti-Vaccine
cmmc116	Anti-Vaccine
cocolafferti	Vaccine Skeptic
CoctelAntiedad	Vaccine Skeptic
conceantonio	Actively Pro-Vaccine
consueferrer	Actively Pro-Vaccine
COVID19StatsCL	Neutral
crismedinasaez	Actively Pro-Vaccine
Crismoyano4	Anti-Vaccine
cristianhcd	Actively Pro-Vaccine
CristinaMachuca	Actively Pro-Vaccine
Croquevielle	Actively Pro-Vaccine
CruzadoCGL	Actively Pro-Vaccine
csarahmotat	Actively Pro-Vaccine
daianap04758264	Actively Pro-Vaccine
DAngamos	Neutral
Dani_Chav	Actively Pro-Vaccine
Danicuentista	Actively Pro-Vaccine
danielcarballid	Vaccine Skeptic
danielperezl	Actively Pro-Vaccine
DanipazMoya	Actively Pro-Vaccine
DaniQueen26	Actively Pro-Vaccine
danivalderrama	Passively Pro-Vaccine
DanyG94946959	Vaccine Skeptic
DavidDPreiss	Actively Pro-Vaccine
dbustamantev	Actively Pro-Vaccine
Dieigou	Actively Pro-Vaccine
eduardoletelier	Vaccine Skeptic
emiliojorge1918	Anti-Vaccine
emporiorenaca	Vaccine Skeptic
EnriqueElGenio	Anti-Vaccine
Esteban00966170	Anti-Vaccine
exf2598	Anti-Vaccine
fabiolav32	Vaccine Skeptic
fcojdonosoc	Anti-Vaccine
fcoperez123	Vaccine Skeptic
Felipe_AndresIL	Vaccine Skeptic
franito2001	Vaccine Skeptic
Gab_jet	Vaccine Skeptic
Gabri2013	Vaccine Skeptic
gaueca	Vaccine Skeptic
irene36051280	Vaccine Skeptic
javier_pizarro	Anti-Vaccine
jimenezmunne	Vaccine Skeptic
jl_ovalle	Neutral
joeheimg	Vaccine Skeptic
JPabloReisch	Passively Pro-Vaccine
jpcbvm	Passively Pro-Vaccine
JRichterR88	Passively Pro-Vaccine
jufraseb	Anti-Vaccine
jugadoxChile	Vaccine Skeptic
karinquiroz	Vaccine Skeptic
ketty2409	Anti-Vaccine
kokusu_16167	Anti-Vaccine
KoyamF	Vaccine Skeptic
ladaniefe	Vaccine Skeptic
lazaro1975	Vaccine Skeptic
lcch	Vaccine Skeptic
lromer2016	Vaccine Skeptic
magiannetti63	Vaccine Skeptic
Makarenita	Passively Pro-Vaccine
MaliciaVp	Passively Pro-Vaccine
marcanoserrano	Anti-Vaccine
Martin_Neumann	Anti-Vaccine
Marypanchi	Passively Pro-Vaccine
matthiue	Vaccine Skeptic
MConsuelofg	Passively Pro-Vaccine
NEO2012SAVE	Vaccine Skeptic
ornellanutella	Passively Pro-Vaccine
patodiax	Passively Pro-Vaccine
patriciosainzr	Passively Pro-Vaccine
PerejilZurdin	Passively Pro-Vaccine
Pericolspalots	Anti-Vaccine
piloliSassenach	Passively Pro-Vaccine
pinguinodiario	Neutral
Prensa24Arica	Neutral
pvnxodx	Vaccine Skeptic
QBozal	Anti-Vaccine
rcornejocaceres	Passively Pro-Vaccine
Ricardo57941981	Vaccine Skeptic
ricardoconoepan	Passively Pro-Vaccine
rlatorreortiz	Passively Pro-Vaccine
rodrigorivasm	Vaccine Skeptic
RolyFonseca2	Anti-Vaccine
Rosetabellavita	Anti-Vaccine
SalvemosChile5	Vaccine Skeptic
saraoki	Anti-Vaccine
SmsResistencia	Anti-Vaccine
TeresitaProuvay	Anti-Vaccine
