# Supplementary material for: Influence of online opinions and interactions on the Covid-19 vaccination in Chile
Source: Sci Rep. 2022 Dec 9;12:21288. doi: 10.1038/s41598-022-23738-0 (PMC9734170; doi:10.1038/s41598-022-23738-0)
Supplement: Supplementary file 2 — Supplementary Information 2. [file 41598_2022_23738_MOESM2_ESM.csv]

LINK TO ORIGINAL TWEET	LEMMATIZED TWEET TEXT	USERNAME	ANTI/PRO-VACCINE SCORE
https://twitter.com/_________lgp/status/1366536703410917377	borrar correo tener archivo certificar vacunacion chucha tendr esperar calendario regular	_________lgp	0.177315712
https://twitter.com/_________lgp/status/1366551108290834432	vacunar hueon escuela carabinero primero justificar	_________lgp	0.318744659
https://twitter.com/_________lgp/status/1367443512178966532	tocar vacuna	_________lgp	0.322095275
https://twitter.com/_________lgp/status/1367651941464039424	hueonar doler brazo vacuna	_________lgp	0.22010392
https://twitter.com/_________lgp/status/1372536212410470401	tirua bebe mes recibir vacuna ocurrir parte pais problema desgaste personal medico verdad atento hacer	_________lgp	0.563906968
https://twitter.com/_________lgp/status/1398877995943829509	encuentro irresponsable persona dar opinion respecto vacunar figura publico	_________lgp	0.305838704
https://twitter.com/_____Pau______/status/1366739560441511943	papaanti fobiar ver ir consulta medicame llamar orgulloso vacunofue solito viejo	_____Pau______	0.33716464
https://twitter.com/_____Pau______/status/1376912846961963026	carnet vacunacion indicar vacuna usaroner segundo dosis mismo	_____Pau______	0.388694733
https://twitter.com/____Arabella___/status/1415835187339042822	estar luna re trolo boludez molestar seguir subir foto vacunacion consigan enojo honestoooo	____Arabella___	0.51736784
https://twitter.com/____Arabella___/status/1416027334562435072	hablar poquito serio tener buen organizacion vacunacion santiago estar decir cosa hacer buena	____Arabella___	0.406844139
https://twitter.com/____christos/status/1366405156884131843	yomevacuno lista vacuna	____christos	0.213209182
https://twitter.com/____christos/status/1371285922034122752	rector ignacio autentico artifiz exito vacuna sinovac chile	____christos	0.27365154
https://twitter.com/____christos/status/1373347647659122691	igual cierto sector hablar cifra macroeconomico saber suceder lado vacunacion arista plan significar combatir covid testeo comunicacion riesgo ayuda economico real trazar	____christos	0.091241509
https://twitter.com/____christos/status/1373347849950351364	lado hablar vacunacion mencionar agradecer verdadero artifiz	____christos	0.365468383
https://twitter.com/____christos/status/1396587721439817730	vacuna detener contagio indice contagioshospitalizado salir	____christos	0.455510497
https://twitter.com/____christos/status/1403847297276993537	peligro certificado vacunacion digital pase movilidad pasaporte inmunidad traves	____christos	0.835065365
https://twitter.com/____christos/status/1412283233518108672	necesario tercero dosis vacuna haber estudio tener tercero dosis mismo nuevo dosis vacuna mecanismo accion diferente	____christos	0.526480377
https://twitter.com/____lilium/status/1408622187402178561	segundo dosis vacuna lugar puente alto deber ir fin semana corresponder alcanc	____lilium	0.165512025
https://twitter.com/___alejandrogc/status/1386422976506044417	nivel henriquez claro senal jugar pico marcar vacuna	___alejandrogc	0.608412325
https://twitter.com/___alejandrogc/status/1389662409707737088	creer llegar fideo vacunar lesioner nuevo	___alejandrogc	0.275372177
https://twitter.com/___alejandrogc/status/1390437967555174400	sudamericano hacer gol seguido minuto gordo brazucar	___alejandrogc	0.583370447
https://twitter.com/___alejandrogc/status/1396529633542217734	ignacio tapia senor vacuna corner leer	___alejandrogc	0.420929372
https://twitter.com/___alejandrogc/status/1397725245205880838	vacuna hacer efecto	___alejandrogc	0.581749797
https://twitter.com/___alejandrogc/status/1398330814388183040	vacunar king haber gente pedir elegir vacuna cesfam	___alejandrogc	0.270755082
https://twitter.com/___alejandrogc/status/1398777493541294088	sentir terrible vacuna entrenar jaqueco creer marear	___alejandrogc	0.269812584
https://twitter.com/___alejandrogc/status/1398780238528659456	igual cach haber gente efecto secundario dia paja vacuna ql	___alejandrogc	0.555917144
https://twitter.com/___alejandrogc/status/1399343864608169984	hermano sonar ver partido euro norugar v espana llevar gol despertarse hmna ir vacunar sueno ql cagado	___alejandrogc	0.245528251
https://twitter.com/___alejandrogc/status/1400459936597872649	creer pasar nico ma vacuno jajajjar dar miedo we	___alejandrogc	0.735322833
https://twitter.com/___alejandrogc/status/1400462046508974089	bue ser igual paja sentir inseguro vacuna	___alejandrogc	0.330999643
https://twitter.com/___alejandrogc/status/1400462314533384195	registrar primero caso trombosis vacuna suspender menor ano	___alejandrogc	0.871897161
https://twitter.com/___alejandrogc/status/1400514017370718209	debir vacunar vacuna doctor file candidato	___alejandrogc	0.718253851
https://twitter.com/___alejandrogc/status/1400621145372643330	jugar fideo mario vacuna	___alejandrogc	0.438174635
https://twitter.com/___alejandrogc/status/1400622388392439817	mario vacuna area cansadisimo	___alejandrogc	0.436299324
https://twitter.com/___alejandrogc/status/1404494190826901507	debir vacunar parte	___alejandrogc	0.638995647
https://twitter.com/___alejandrogc/status/1408416423731511309	ser vacunar segundo dosis astrazeneca decir menor ano posponer segundo dosis pfizer julio	___alejandrogc	0.476914287
https://twitter.com/___alejandrogc/status/1414036884276252673	estar dar maria hacer gol fase grupo vacuna perder final gol fideo maria brazuco culiao jajskdjsia	___alejandrogc	0.210623443
https://twitter.com/___AnLoVe___/status/1410053239941353473	dar vuelta ser vacunar pequeno dato responsabilidad momento dolor muscular area pinchazo ver tal	___AnLoVe___	0.369663596
https://twitter.com/___AnLoVe___/status/1410303781200445441	hacer caso recomendar tomar paracetamol amanecer malestar vacuna parar rato dia productivo	___AnLoVe___	0.834589481
https://twitter.com/___Belagus/status/1367480174430871555	estar proceso dejar pechuga cuesta vez dejar vacuno caso complicar nina mejor arriesgar	___Belagus	0.164553195
https://twitter.com/___Belagus/status/1391842233779949574	hermano pasar mismo abril vacunar quedar	___Belagus	0.429962993
https://twitter.com/___Belagus/status/1396660831463542786	turno vacuna	___Belagus	0.379044294
https://twitter.com/___Belagus/status/1407519878249127937	apoderada colegio hija cinto hijo chico vacunar vacuna covid wn recomendable	___Belagus	0.241654158
https://twitter.com/___Belagus/status/1414424398409371650	jefa horario entrada trabajador ser tarde mander mensaje avisar ir hora vacunar creame molesto patudo tener manana libre ir horario trabajo	___Belagus	0.012412071
https://twitter.com/___Belagus/status/1414425638711275520	local pareja entrar horario abrir mandar mensaje avisar ir vacunar tener manana libre creer entrar manana quedar tomar manana par ir vacuna	___Belagus	0.05193916
https://twitter.com/___Belagus/status/1414426291181391876	mijito horario trabajo tarde ir horario vacunar hablo tener manana libre vacunar ocupar horario pega tarde par ir entrar obvio pedir permiso	___Belagus	0.005028069
https://twitter.com/___c4mi/status/1385599681741434888	gente publicar dia vacunar	___c4mi	0.5350371
https://twitter.com/___c4mi/status/1400443247487557640	sufri efecto vacuna luna madrugada hacer compania	___c4mi	0.573579431
https://twitter.com/___criss___/status/1372503597385138184	pcr anal vacuna pico chucha pasar	___criss___	0.798171639
https://twitter.com/___criss___/status/1392820218737664006	vacuna evitar gente enfer contagie resto entender querer vacunar morir problema saber fumar dar cancer querer hacer saber consecuencia	___criss___	0.393279761
https://twitter.com/___criss___/status/1408531334897844229	gente preocupar gente querer vacunar tener razon morir atacar mismo fuerza weon ir mall fantasilandia manifestacion tener conocer	___criss___	0.169194341
https://twitter.com/___criss___/status/1410732079860510726	duro viejo decir vacunar bombardeo mediatico final terminar haciendo igual pega webiar vacunar final hacer estar pendiente preguntandote cuando	___criss___	0.083816707
https://twitter.com/___criss___/status/1413208784273608710	pinero decir clarito hacer dia obligar oser motivar vacunacion discriminacion buscar unir fuerza despierto	___criss___	0.893877804
https://twitter.com/___debaser___/status/1398787672110505991	haber hacer gobierno manera acertado manejo pandemia vacunacion hacer oposicion	___debaser___	0.370526552
https://twitter.com/___debaser___/status/1416524760922697734	comparar vacunacion vivo	___debaser___	0.433030218
https://twitter.com/___gcl/status/1381776124401872898	vacuna general opcion caso resister pandemia global vacunar deber etico salud publico bien comun	___gcl	0.50477916
https://twitter.com/___gcl/status/1392910969236594699	weko bello tuiter vacunar	___gcl	0.377548397
https://twitter.com/___gcl/status/1398361607479115786	vacuna tener fiebre mamitir llegar ver tania	___gcl	0.546309173
https://twitter.com/___gcl/status/1414758745603727367	vacunar valpo	___gcl	0.60304451
https://twitter.com/___Guille/status/1421826468817084418	dejar despavilar globo caga vacuna servir pa wea exeptar pa discriminar claro cuerpo mio chucha	___Guille	0.253147304
https://twitter.com/___hangthedj/status/1403047776557150210	prestar brazo par vacuna tal presta hoyo santiago cuarentena	___hangthedj	0.37648505
https://twitter.com/___hangthedj/status/1409603261942931462	salir contagiar nuevo cierto seguro jueves tener estar trabajo weonar falta vacuna chucha	___hangthedj	0.12028873
https://twitter.com/___hangthedj/status/1417659500593623048	faltar vacuna	___hangthedj	0.424443573
https://twitter.com/___LoveCraft___/status/1399603532198776835	grandioso pase mover unico forma ver interactuar vacuna sigamo encerrado trabajar gustir ir comer morcilla	___LoveCraft___	0.303246081
https://twitter.com/___milord__/status/1382871360792330245	poner vacuna astrachaneka	___milord__	0.591802299
https://twitter.com/___mooonchild/status/1367263176547569666	tocar vacuna manana	___mooonchild	0.379630744
https://twitter.com/___mooonchild/status/1377609621062496259	segundo vacuna checkkkkk	___mooonchild	0.476421714
https://twitter.com/___mooonchild/status/1378401123665592323	segundo dia vacuna sentir pal hoyo covid19	___mooonchild	0.155471861
https://twitter.com/___Nacha/status/1392895062040879107	miercoles vacunar fiiiiinnnnnnn	___Nacha	0.234594673
https://twitter.com/___Nacha/status/1399081068133863427	subir historia decir contagio tener anticuerpo vacunar enfermar tipico weo ignorante antivacuno	___Nacha	0.500179887
https://twitter.com/___Reni_/status/1383904710294310918	poblacion contar dosis vacuna tener caso pais	___Reni_	0.595575511
https://twitter.com/___Reni_/status/1395803668293816324	semana venir tocar vacuna miedo decir	___Reni_	0.48203373
https://twitter.com/___sheskindahot/status/1413211391364943872	llegar variante delto chile gobierno actualicer plan pasoapaso abrar ir chileno vacunar voluntad llenar casino restaurante hue antivacuna lista dosis dia	___sheskindahot	0.120080292
https://twitter.com/___TheRick___/status/1401177682700812295	1a dosis tenis mostrar jeringa nuevo aguja nuevo dosis coronavac nuevo vez llenar jeringa volver cambiar aguja aplicar vacuna desechar 2a tens bloqueo campo visual ver inyectar dejar jeringa mesa	___TheRick___	0.842127681
https://twitter.com/___TheRick___/status/1401182451062480900	1a dosis tens mostrar jeringa nuevo aguja nuevo dosis coronavac nuevo vez llenar jeringa volver cambiar aguja aplicar vacuna desechar 2a tens bloqueo campo visual ver inyectar dejar jeringa mesa	___TheRick___	0.816403747
https://twitter.com/___valentinapaz/status/1422368945202470914	razon chico querer vacunar atrasar weon irresponsable verdad estar hacer	___valentinapaz	0.409953594
https://twitter.com/__ALTERNATIVA/status/1367538391496155144	sentir raro dolor cabeza vacuna igual calor culiao	__ALTERNATIVA	0.174480468
https://twitter.com/__ALTERNATIVA/status/1378379114558717960	oir 2do dosis vacuna doler brazo pasar dia	__ALTERNATIVA	0.142146438
https://twitter.com/__Angeles__9/status/1368377993530327042	inquieto falta campana preparar llegar invierno haber confianza vacuna enfasis medida basico ventilar	__Angeles__9	0.165725827
https://twitter.com/__Angeles__9/status/1370052612133953536	lanzar borda exito vacunacion lamento oportunidad perder decretar cuarentena absoluto estricto apoyo correspondiente estariar lento agonia	__Angeles__9	0.366802931
https://twitter.com/__Angeles__9/status/1371835603625644033	vacuna italiano reithero	__Angeles__9	0.623147786
https://twitter.com/__Angeles__9/status/1371953968801275904	vacunar influenza circulacion ano pasado	__Angeles__9	0.31777671
https://twitter.com/__Angeles__9/status/1372340745840037890	estar atento minuto preguntar vacuna recibir cuidado ser obvio recibir informacion	__Angeles__9	0.37206769
https://twitter.com/__Angeles__9/status/1372913506966732802	vacuna pfizer maipu	__Angeles__9	0.387540132
https://twitter.com/__Angeles__9/status/1373296152884445186	actual circunstancia adelantar programa vacunacion persona tener cormorbilidad	__Angeles__9	0.141981512
https://twitter.com/__Angeles__9/status/1373350384169795592	descubrar supuesto causa trombosis vacunacion astrazeneca	__Angeles__9	0.836326599
https://twitter.com/__Angeles__9/status/1375138656814567425	adelantir vacunacion cuarentenatotal	__Angeles__9	0.651174545
https://twitter.com/__Angeles__9/status/1376571002444988419	numero pcr limitado atencion publico estar sintoma hacer test rapido obligan salir hogar exponir contagio lanzar borda campana vacunacion cagamos	__Angeles__9	0.051216096
https://twitter.com/__Angeles__9/status/1376580458088169474	tia mantener mismo medida invicto contagir ano pasado tener lista dosis vacuna	__Angeles__9	0.254469693
https://twitter.com/__Angeles__9/status/1377652296671232004	apurar vacunacion	__Angeles__9	0.382045269
https://twitter.com/__Angeles__9/status/1378863831615672327	esperar situacion actual generar sensacion desconfianza vacuna efecto personal estar espera vacuna facil hacer frente pesimismo	__Angeles__9	0.106914192
https://twitter.com/__Angeles__9/status/1380318892887838720	ser desconfianza anhelo momento vacunacion	__Angeles__9	0.549545884
https://twitter.com/__Angeles__9/status/1380539768577134595	proposito calendario ritmo tortuga haber protocolo vacunacion persona contagiar covid pais hablar aplicar dosis pfizer caso enero tener anticuerpo virus	__Angeles__9	0.080521762
https://twitter.com/__Angeles__9/status/1380670492659621893	ir adelantar vacunacion	__Angeles__9	0.480118603
https://twitter.com/__Angeles__9/status/1380923038741434368	yapo adelantar vacunacion escucho puro humo crisis covid19	__Angeles__9	0.378668189
https://twitter.com/__Angeles__9/status/1380927000681021445	vacunar gente joven	__Angeles__9	0.466026664
https://twitter.com/__Angeles__9/status/1380962643796721667	angustiado mama paciente oncologico recibir dosis vivir junto pensar vacunacion retrasar sacar calculo junio recibir primero dosis saber hacer	__Angeles__9	0.183611542
https://twitter.com/__Angeles__9/status/1381265989329956877	enter hacer seguimiento anticuerpo vacunacion estar informacion convencer rezagado	__Angeles__9	0.131274611
https://twitter.com/__Angeles__9/status/1381323013921120267	punto vacunacion influenza maipu	__Angeles__9	0.163234919
https://twitter.com/__Angeles__9/status/1381327136829624324	buen tarde haber posiblidad vacunacion domicilio tia autovalente tener movilidad reducido gracia	__Angeles__9	0.055127442
https://twitter.com/__Angeles__9/status/1381331179228516354	decir primero estudio condicion real eficacia vacuna chino aplicar chile infobaer	__Angeles__9	0.497397244
https://twitter.com/__Angeles__9/status/1381333919052742660	hola consulta actual examen detectar anticuerpo covid infeccion servir detectar anticuerpo vacunacion gracia	__Angeles__9	0.150145262
https://twitter.com/__Angeles__9/status/1381655851598032901	ojo haber vacuna primero dosis vacunatorio parque	__Angeles__9	0.188705355
https://twitter.com/__Angeles__9/status/1381657592297103362	dialogo sordo haber anuncio vacunacion menor ano mencionar escasez nivel mundial	__Angeles__9	0.107042998
https://twitter.com/__Angeles__9/status/1382053463555772422	agradecido tia recibir vacuna influenza atender contexto dificil recibido gracia	__Angeles__9	0.09392345
https://twitter.com/__Angeles__9/status/1383200694145064961	posibilidad explicacion esperar vacuna	__Angeles__9	0.467235416
https://twitter.com/__Angeles__9/status/1384732632555139072	mish vacunacion independencia	__Angeles__9	0.362242252
https://twitter.com/__Angeles__9/status/1386740205521195012	paso paso ampliar rango etario vacunacion ser cresta	__Angeles__9	0.082969546
https://twitter.com/__Angeles__9/status/1387424327105236995	extenso cola entrar parque vacunacion santiagocentro	__Angeles__9	0.123743862
https://twitter.com/__Angeles__9/status/1387793031198294017	poner pila ampliar vacunacion padre madre apoderado vacunado preparar invierno primavera ver dificil salir	__Angeles__9	0.109267473
https://twitter.com/__Angeles__9/status/1388542057405353993	vacunacion	__Angeles__9	0.503333807
https://twitter.com/__Angeles__9/status/1389003355817758722	vacunacion maipu lunes mayo covid19	__Angeles__9	0.104783535
https://twitter.com/__Angeles__9/status/1389662614310035463	vecino tener covid internado logro recuperar perder vida almorzar tener oportunidad alcanzo vacunar	__Angeles__9	0.147587031
https://twitter.com/__Angeles__9/status/1391789136533676034	llegar vacuna	__Angeles__9	0.525978565
https://twitter.com/__Angeles__9/status/1391818587845931008	reporte centro vacunacion primo esperar hora medio maipu alto afluencia persona primero dosis consultorio clotario blest	__Angeles__9	0.01440531
https://twitter.com/__Angeles__9/status/1392671639888879619	vacunacion maipu	__Angeles__9	0.302571505
https://twitter.com/__Angeles__9/status/1392892136819941380	vacunacion	__Angeles__9	0.503333807
https://twitter.com/__Angeles__9/status/1394466988894863361	yomevacuno	__Angeles__9	0.257940292
https://twitter.com/__Angeles__9/status/1394742323628621826	descuento yomevacuno	__Angeles__9	0.358652472
https://twitter.com/__Angeles__9/status/1396598194193276931	pagina aparecer comprobante vacunacion mencionar pase movilidad	__Angeles__9	0.142302543
https://twitter.com/__Angeles__9/status/1397194648557400068	haber vacuna pfizer primero dosis	__Angeles__9	0.533084691
https://twitter.com/__Angeles__9/status/1398045793605533706	ayuda favor madre tia tener ano vacunado sinovac desconocer generar anticuerpo previo vacunacion contagiar	__Angeles__9	0.048500717
https://twitter.com/__Angeles__9/status/1403521914161844226	vacunacion maipu	__Angeles__9	0.302571505
https://twitter.com/__Angeles__9/status/1408070170698915844	anticuerpo vacuna test actual disponible detectar anticuerpo infeccion	__Angeles__9	0.098631024
https://twitter.com/__Angeles__9/status/1408475647773659145	ganar mentira ano mismo tirar borda vacunacion juegan gente variantedelta	__Angeles__9	0.428541332
https://twitter.com/__Angeles__9/status/1408525401534742542	igual hacer ano vacuna	__Angeles__9	0.642769158
https://twitter.com/__Angeles__9/status/1409692534071185418	desconocer eficacia vacuna variante reaccion levanter cuarentena ver culpar	__Angeles__9	0.696846545
https://twitter.com/__Angeles__9/status/1409951743337762816	respecto vacuna haber novedad comunicado prensa anunciar estudio novavax hacer voluntario mexico estado unido demostrar vacuna lograr eficacia prevenir enfermedad sintomatico quillay	__Angeles__9	0.107489794
https://twitter.com/__Angeles__9/status/1412094035641180162	necesitar saber comparto vacuna miedo	__Angeles__9	0.493404984
https://twitter.com/__Angeles__9/status/1412850797667401730	actual examen anticuerpo encontrar disponible laboratorio detectar anticuerpo infeccion vacuna empezar testeo masivo vacunado superar infeccion obvio resultado gil	__Angeles__9	0.068417609
https://twitter.com/__Angeles__9/status/1418022543299067909	chuta sar bernardo pudahuel conde reina providencia comuna jueves realizar vacunacion falta stock	__Angeles__9	0.01802215
https://twitter.com/__Angeles__9/status/1418022914570477571	sumar maipu haber vacunacion	__Angeles__9	0.283051431
https://twitter.com/__Angeles__9/status/1418023887598718976	altura comuna efectuar vacunacion	__Angeles__9	0.184871584
https://twitter.com/__Angeles__9/status/1418026793748111360	shuuuu comuna santiago suspension vacunacion cambio horario	__Angeles__9	0.074277192
https://twitter.com/__Angeles__9/status/1418027576405209088	sumar seguir quilicura sumar comuna falta stock vacunacion	__Angeles__9	0.093750536
https://twitter.com/__Angeles__9/status/1418222933999112212	pedir permiso ir vacunatorio viajar micro ver simple embargo lugar vacuna stock terminar vez municipio asumir rol evitar espera innecesario persona exponer	__Angeles__9	0.017117351
https://twitter.com/__Angeles__9/status/1418601163889381380	vecino hacer fila punto vacunacion pista patinaje toro	__Angeles__9	0.126182795
https://twitter.com/__Angeles__9/status/1418719677086318596	ojo quilicura disponer vacuna	__Angeles__9	0.443855613
https://twitter.com/__Angeles__9/status/1419449737439322116	problema stock vacunacion maipu entregar numero segundo dosis astrazeneca sinovac	__Angeles__9	0.057514578
https://twitter.com/__Angeles__9/status/1419450112397520899	renca vacunacion	__Angeles__9	0.404302001
https://twitter.com/__Angeles__9/status/1420411545830535176	tener decencia decir tener dosis pensar tia tener cumplir mes vacunacion pasar	__Angeles__9	0.247445017
https://twitter.com/__Angeles__9/status/1420784256180183043	agosto vacunacion rezagado	__Angeles__9	0.21241945
https://twitter.com/__Angeles__9/status/1421177461887414273	renca realizar vacunacion	__Angeles__9	0.319007933
https://twitter.com/__Angeles__9/status/1421970012395479043	habilitar centro vacunacion maipu	__Angeles__9	0.144099116
https://twitter.com/__Angeles__9/status/1426252285173243909	saber calendario vacunacion dosis refuerzo tercero edad tia vacunar pfizer presentar enfermedad cardiovascular cancer ir dia probar suerte comuna	__Angeles__9	0.032539845
https://twitter.com/__Angeles__9/status/1427675381604225036	agradecer atencion brindar mama paciente oncologico recibir dosis refuerzo vacuna gracia funcionario funcionaria municipalidad providencia atencion entregar adulto mayor	__Angeles__9	0.04282099
https://twitter.com/__Angeles__9/status/1428139002830499845	necesitar sugerencia recomendacion molestia causa vacuna astrazeneco tia recibir dosis refuerzo dia lunes sentir dolor corporal inflamacion zona vacunacion decaimiento gracia	__Angeles__9	0.130445182
https://twitter.com/__Angeles__9/status/1428800420198162436	ojo rezagado vacunacion comuna santiago	__Angeles__9	0.147303343
https://twitter.com/__Angeles__9/status/1430948208415498241	cifra tardar hacer dominante aumento aforos+fiesta patrias+identificacion contacto estrechos+vacunacion refuerzo	__Angeles__9	0.169813514
https://twitter.com/__Apcc/status/1381703446869508104	fin poner primero dosis vacuna mayo tocar segundo d yomevacuno	__Apcc	0.092068523
https://twitter.com/__Apcc/status/1391838563151581186	vine poner segundo vacuna quedar xd	__Apcc	0.302047729
https://twitter.com/__Arenaa/status/1396855818910375939	vacunar embarazado tener enfermedad injusto acceder pasar pasedemovilidad	__Arenaa	0.286352336
https://twitter.com/__belennn_/status/1400475972898590726	culpa chino querer soltar virus bien economico mismo crear vacuna	__belennn_	0.801773071
https://twitter.com/__belennn_/status/1407705632468316161	vacuna 8vo grito serio tener panico	__belennn_	0.606761098
https://twitter.com/__belennn_/status/1407912314335076352	wn verdad janjsdr ben llamar vacunar tocar menor prox semana querer nomo	__belennn_	0.20519498
https://twitter.com/__belennn_/status/1409975218358132743	dar desconfianzar vacuna	__belennn_	0.710455298
https://twitter.com/__belennn_/status/1415745694531563525	chile empezar vacunar ano cago hermana	__belennn_	0.52587837
https://twitter.com/__belennn_/status/1419100829961887747	vacuno ser par empezar dar panico lloro pataleo debilito vacuna conocer sonar gustar saber contener vacuna inyectar cuerpo	__belennn_	0.843586445
https://twitter.com/__belennn_/status/1420128062088351749	quede resagado vacunar culpa malo administracion tocar comenzar vacunar q hacer tener tiempo	__belennn_	0.140760213
https://twitter.com/__benja_a/status/1376514164777177092	necesario vacunar	__benja_a	0.402026534
https://twitter.com/__benja_a/status/1400830541486768128	mejor chile mejor pais vacunacion manejo pandemia	__benja_a	0.204952985
https://twitter.com/__Carlanga/status/1382317435668271107	servir viejo vacuno hipertension igual mama mostrar receta documento similar acreditar condicion haber problema	__Carlanga	0.329869032
https://twitter.com/__CarmenHerDiaz/status/1397718768609079299	onder vuelto loco vacunar vacunir semana pasado haber nisiquer hize fila	__CarmenHerDiaz	0.570772648
https://twitter.com/__CarmenHerDiaz/status/1405995110987354120	brazito efecto vacuna	__CarmenHerDiaz	0.570267439
https://twitter.com/__CarmenHerDiaz/status/1406053638716497921	segundo dosis vacuna sentir sintoma	__CarmenHerDiaz	0.37428695
https://twitter.com/__CarmenHerDiaz/status/1406239095018360835	efecto vacuna sal porfavor	__CarmenHerDiaz	0.543829441
https://twitter.com/__CarmenHerDiaz/status/1406388397816569860	fatal vacuna	__CarmenHerDiaz	0.637476623
https://twitter.com/__Carmenzita__/status/1392169103268454403	pagina yomevacuno querer saber parque pablo ii salir pagina oficial	__Carmenzita__	0.072314858
https://twitter.com/__carmina/status/1376661477050957834	oir vacunar repente ver gente vacunar mego	__carmina	0.29390955
https://twitter.com/__carmina/status/1396831002337497095	fila vacuna fijo enfermo frio oir	__carmina	0.533613443
https://twitter.com/__carmina/status/1406796221776371719	feriado afectar centro vacunacion	__carmina	0.151576072
https://twitter.com/__carmina/status/1418150099151167489	embarazada lactancia vacunar	__carmina	0.331346542
https://twitter.com/__carmina/status/1424733287738662915	cagar dar paja falsificar vacunar tipo tener restaurante cerrado pandemia querer clausurar	__carmina	0.148506314
https://twitter.com/__Carolita_/status/1372668019529383939	escuche vacunar	__Carolita_	0.489626855
https://twitter.com/__Carolita_/status/1373300494882463750	estar terror cosa seguir cuidando leer haber gente dia dosis hacer examen tener anticuerpo vacuna hacer	__Carolita_	0.162214428
https://twitter.com/__Carolita_/status/1375133282229182465	decir variante cubierto vacuna estar estudio avalan	__Carolita_	0.628169239
https://twitter.com/__Carolita_/status/1377221648894550020	hacer ano haber refrigerador semana santo vacuno pollo cerdo pescado dar mismo pascua vivir corazon guata huevito faltar	__Carolita_	0.276611924
https://twitter.com/__Carolita_/status/1377239827825954818	ojo exito vacunacion ser gobierno ser sistema salud gobierno andar haber ano circo contar vacunacion	__Carolita_	0.653602719
https://twitter.com/__Carolita_/status/1377394917215899650	vacuna	__Carolita_	0.596100628
https://twitter.com/__Carolita_/status/1377438258959802369	abrazo vacuna	__Carolita_	0.525586545
https://twitter.com/__Carolita_/status/1379981134835154944	mutacion tocar vacuna servir cuestion	__Carolita_	0.227656215
https://twitter.com/__Carolita_/status/1380521812354871299	ir vacunar martes	__Carolita_	0.248417228
https://twitter.com/__Carolita_/status/1380532712054919177	cuatentenamg tener vacuna nino locura mandar nino clase vacunado	__Carolita_	0.82660675
https://twitter.com/__Carolita_/status/1380550469660053508	contigochv bajar ritmo vacunacion haber dia haber maipu	__Carolita_	0.136823922
https://twitter.com/__Carolita_/status/1381746621034168322	fijar doler abrazo dolir pusar vacuna terminar minuto espera tomar paracetamol doler tar	__Carolita_	0.093674928
https://twitter.com/__Carolita_/status/1381943998835781632	buen dia dolor cabeza vacuna ayer tomer litro agua ese tener dolor muscular querer puro hacer	__Carolita_	0.305889785
https://twitter.com/__Carolita_/status/1382820704173772802	gobierno altura tener abierto calendario gente ano querer vacunar edad apuesto andar rapido haber cantidad importante gil querer vacunar	__Carolita_	0.04409188
https://twitter.com/__Carolita_/status/1382831150666821635	sipi cuidar vacunar tocar mejor	__Carolita_	0.112842709
https://twitter.com/__Carolita_/status/1383046685455220736	entender laboratorio nombre comercial vacuna	__Carolita_	0.282601476
https://twitter.com/__Carolita_/status/1383467452147789827	par vacunar mierda	__Carolita_	0.448356211
https://twitter.com/__Carolita_/status/1384534518254735361	contigochv solucion vacunar gente simple abrir calendario edad dar numero telefono pasar diario poner	__Carolita_	0.15623188
https://twitter.com/__Carolita_/status/1384885286539251714	ano pasado veterinario engruper grupo gente vacunar vacuna octuple perro diciendo prevenir coronavirus	__Carolita_	0.274174035
https://twitter.com/__Carolita_/status/1385623074041737217	critica baja ritmo vacunacion influencia correr	__Carolita_	0.633349538
https://twitter.com/__Carolita_/status/1386853854264840193	chuta elcolegio hijo har obligatorio clase presencial fase mar nico vacuna	__Carolita_	0.163270444
https://twitter.com/__Carolita_/status/1386877898070634496	haber vacuna nna mar palo hijo clase etapa paso paso	__Carolita_	0.068108946
https://twitter.com/__Carolita_/status/1388542337622609930	apretar acelerador vacunacion bueh	__Carolita_	0.42794165
https://twitter.com/__Carolita_/status/1391933978685362180	lista dosis yomevacuno	__Carolita_	0.158100486
https://twitter.com/__Carolita_/status/1392304682547261440	vacuna segundo dosis lista primero vez sentir decaida paso	__Carolita_	0.15911898
https://twitter.com/__Carolita_/status/1395884851140734980	junta amigo ir ver viejo casa dia encerrado semana asegurar contagiar llevar salir principio pandemia ir vacunar	__Carolita_	0.215811372
https://twitter.com/__Carolita_/status/1396120013405310979	pucha guille cantidad gente querer vacunar ver imposible	__Carolita_	0.266304791
https://twitter.com/__Carolita_/status/1396827601604337667	contigochv empresa trabajar marido dar permiso poner bus ida vuelta vacunatorio gente querer ir vacunar	__Carolita_	0.040183157
https://twitter.com/__Carolita_/status/1399382416242978818	contigochv querer preguntar preguntar medico medida adelantar segundo dosis astrazeneca semana dia tener efecto eficiencia vacuna tomar medida gracia	__Carolita_	0.213260174
https://twitter.com/__Carolita_/status/1399798757873664004	ah igual creer vacuna ayudar lado	__Carolita_	0.510972738
https://twitter.com/__Carolita_/status/1400103601939361797	increible haber gente echar cosa guata coma organico cultivado mismo tener quimico mandando pensar hijo mismo pensar vacunar pena poder	__Carolita_	0.412302315
https://twitter.com/__Carolita_/status/1400159113108131848	horror unico querer vacunar cabro ano encerrado casa principio vacunado dosis cabro estar corona	__Carolita_	0.457908988
https://twitter.com/__Carolita_/status/1401218497577955331	subir calendario vacunacion proximo semana	__Carolita_	0.182790875
https://twitter.com/__Carolita_/status/1402407086756085769	angel haber gente vacunar hacer confiar vacuna buen haber temor efecto futuro persona creer vacuna seguro	__Carolita_	0.347890913
https://twitter.com/__Carolita_/status/1404838388579147780	enter clarito haber gente seguir cuidar cosa ver gente mascarilla calle vacunar	__Carolita_	0.256723195
https://twitter.com/__Carolita_/status/1405015168585801730	contar ministerio salud ir chicha vacunacion llegar variante chile	__Carolita_	0.287447423
https://twitter.com/__Carolita_/status/1405155428326154242	sorteado viernes junio subir vacunacion	__Carolita_	0.571619213
https://twitter.com/__Carolita_/status/1408558158830878720	paso tortuga ano vacunar septiembre	__Carolita_	0.504269361
https://twitter.com/__Carolita_/status/1410723434733076484	variante epsil vacuna hacer cosquilla parecer este acabar	__Carolita_	0.766220927
https://twitter.com/__Carolita_/status/1411001761922486276	proximo semana sumar adolescente ano calendario vacunacion terminar ano rey perico metalir velocidad	__Carolita_	0.056471378
https://twitter.com/__Carolita_/status/1413497041880244224	senor gil ladron clarito robar vacuna	__Carolita_	0.810262442
https://twitter.com/__Carolita_/status/1417253498245337089	dosis cancino contar dosis mismo efecto dosis saber gente tener esquema vacunacion completo	__Carolita_	0.333234668
https://twitter.com/__Carolita_/status/1418201448639250433	buen dia vacunar hija ano vacuna pfizer dichato gracia antemano	__Carolita_	0.239795387
https://twitter.com/__Carolita_/status/1418566382321651717	vine vacunar cria covid sali hija vacunado poner influenza winwin	__Carolita_	0.141471207
https://twitter.com/__Carolita_/status/1418696611803324421	haber stgo estar playa vacunar dichato salir favorecido vacuna influenza	__Carolita_	0.358209699
https://twitter.com/__Carolita_/status/1419655817108901892	suponer vacuna ser enfermar viajar	__Carolita_	0.643272519
https://twitter.com/__Carolita_/status/1423622700413722629	pasar vacunar indicacion medico viajar optar tipo pase movilidad	__Carolita_	0.13561663
https://twitter.com/__Carolita_/status/1424891245906829319	buen noche tener hijo ano vacunar pfizer tener llevarlo fecha decir tarjeta vacunacion saber mio tocar	__Carolita_	0.159705997
https://twitter.com/__Carolita_/status/1424912774120026114	agustin vacuno	__Carolita_	0.61899668
https://twitter.com/__Carolita_/status/1425141156577427468	tono oir mio vacunar segundo dosis pfizer decir tarjeta vacunacion vacunar	__Carolita_	0.205446422
https://twitter.com/__Carolita_/status/1425598031215333381	oir tono mencionar astrazeneco aplicar grupo persona embalaje venir vacunatorio conce esperar juntar gente empezar vacunar	__Carolita_	0.141327173
https://twitter.com/__Carolita_/status/1425599902910930946	adolescente alcanzar vacunar dosis pfizer vacunar problema mio recibir 2do dosis	__Carolita_	0.104411036
https://twitter.com/__ccbm/status/1399158881855627265	vacuna disminuir riesgo decir ir caer grave porcentaje vacunado grave bajo vacunado grave	__ccbm	0.129047573
https://twitter.com/__ccbm/status/1401545810257530887	oir igual junto amigo vez chuchar ver caleta storie carrete persona conchetumarar querer vacunar feo culiao acabar estoooooooooo	__ccbm	0.12785247
https://twitter.com/__chileno__/status/1407821043515936771	miserable ultraizquierda vacuna disponible ir poblacion inoculado necesario tercero evaluar esfuerzo publico tremr desconocer	__chileno__	0.022065252
https://twitter.com/__Cindy__/status/1397378108232192005	dia fiebre noche posterior vacuna sinovac dosis normal vacunacovid19 vacunacion	__Cindy__	0.369375825
https://twitter.com/__Cintiavidal/status/1400433055333076995	gracia vacuna brazo doler	__Cintiavidal	0.232639462
https://twitter.com/__Cintiavidal/status/1410783216152330246	vacuna hacer decir	__Cintiavidal	0.59300065
https://twitter.com/__cmsc/status/1372593850628329475	gente entender avanzado vacuna querer decir haber qe sacar mascarilla dejar cuidar vacuna evitar contagie qe cuerpo reaccioner virus tenga hospitalizado intubado usar mascarilla	__cmsc	0.735549092
https://twitter.com/__cmsc/status/1373300682057523202	rabio tener gente mierda cuidar creer haber vacuna dejar cuidar lavo mano usar mascarilla rabiaaaaaaa wn	__cmsc	0.18756476
https://twitter.com/__Coraal__/status/1403034361243504644	serio propongo tarjeta vacunacion poner sello escanear garantizar autenticidad	__Coraal__	0.784379005
https://twitter.com/__cpba/status/1373134950115987462	salir vocal mesa informar vacunar	__cpba	0.264963508
https://twitter.com/__DanielaaR_/status/1415014012241186822	vine vacunar traje carnet vacunacion sacar foto	__DanielaaR_	0.304622829
https://twitter.com/__distopica/status/1400095229382963202	saber profe puder vacuna declar incompetente	__distopica	0.283729553
https://twitter.com/__distopica/status/1400607261127548932	pasar hrs vacuna se cura coo piojo	__distopica	0.487227768
https://twitter.com/__distopica/status/1401727660338909191	porque vacuna covid dejar cicatriz brigido	__distopica	0.825833976
https://twitter.com/__distopica/status/1402473258205728771	seguir doler brazo vacuna	__distopica	0.242742866
https://twitter.com/__Espinoza/status/1409632792963469318	estimado vacuna covid segundo dosis haber disponible huechurar guananco norte gracia	__Espinoza	0.164392233
https://twitter.com/__Espinoza/status/1424379129512792065	estar aburrer querer vacunar	__Espinoza	0.413694441
https://twitter.com/__ffrvncisca/status/1384657480756649984	proceso vacunacion influenza guardia trabajar oficina ir abrir mochila sacar botella jugo decir francisquito supar viernes comprar juguito titular ayy	__ffrvncisca	0.076176256
https://twitter.com/__ffrvncisca/status/1401935127555551237	paris acabar decir vacuna tener 25k nuevo caso diario vacuna prevenir contagio ayuda dar grave	__ffrvncisca	0.181851178
https://twitter.com/__hadiita/status/1396836176905003008	intentar descargar pase movilidad mama ano tener informacion proceso vacunacion tener dosis gobierno hacer nefasto	__hadiita	0.403483033
https://twitter.com/__iriswest/status/1397748591016435712	encerrar tener vacunar iman gripe cosa	__iriswest	0.639860988
https://twitter.com/__Javo_/status/1404448799196684289	segundo dosis lista gente vacunatorio estadio expedito yomevacuno iquique	__Javo_	0.086657107
https://twitter.com/__Javo_/status/1428042608081842177	fiebre dolor cabeza zona vacuna dolor cuerpo nausea agarro sueno	__Javo_	0.257416546
https://twitter.com/__jotaPe/status/1407182283883307010	vacuna amor	__jotaPe	0.510692835
https://twitter.com/__Ju4ncho__/status/1370889262095273990	lunes tocar vacunacion fin	__Ju4ncho__	0.120988876
https://twitter.com/__Ju4ncho__/status/1371869433464033283	vacuna tener efecto secundario producir flojera	__Ju4ncho__	0.741891265
https://twitter.com/__Ju4ncho__/status/1372626712421351435	querer vacunar	__Ju4ncho__	0.461805314
https://twitter.com/__JVP__/status/1399026154724544514	vacuna hacer inmune baja posibilidad contagio contagio baja posibilidad grave lamentar familiar decir estar suceder vacunado	__JVP__	0.6471861
https://twitter.com/__Kenio__/status/1376943974573862918	sutil conseguir ventilador vacuna	__Kenio__	0.47885102
https://twitter.com/__labikina/status/1420013251983728645	ajjajaj rezagado dar contar hacer wea pal loco querer vacunar	__labikina	0.262862802
https://twitter.com/__LastWaltz/status/1372614919259099142	amiga enviar foto ser vacunar pregunte insignia hacer conocido decir liceo estudiar	__LastWaltz	0.16168648
https://twitter.com/__LastWaltz/status/1372621292495646723	querer vacunar	__LastWaltz	0.461805314
https://twitter.com/__LastWaltz/status/1385656034056884227	decir jefe vacunar dar tarde descansar decir seguridad hacer	__LastWaltz	0.420208871
https://twitter.com/__LastWaltz/status/1386009247541080065	sintoma dr vacuna real bro	__LastWaltz	0.667070389
https://twitter.com/__LastWaltz/status/1401689932167581703	doler vacuna vacunir hacer dia	__LastWaltz	0.414308339
https://twitter.com/__M00ny__/status/1371500756071763973	medida tomar evitar propagacion cantidad caso positivo vacunar hacer gente inmune llegar vacunacion poblacion sero cosa caso aumentar verano vacaciones	__M00ny__	0.077566296
https://twitter.com/__M00ny__/status/1374015143919693825	pasar tener covid vacuna	__M00ny__	0.698703825
https://twitter.com/__M00ny__/status/1374018186371284997	ok entender persona contagiado saber asintomatico presentar sintoma tener virus vacuna seriar consecuencia	__M00ny__	0.757216036
https://twitter.com/__M00ny__/status/1380218821617795072	sangre nuevo vacuna cierto querer dejar herencia	__M00ny__	0.62691766
https://twitter.com/__M00ny__/status/1382752491843035142	todavia carajito tocar vacuna	__M00ny__	0.30064106
https://twitter.com/__M00ny__/status/1391963475803529220	vacuna metodo control social	__M00ny__	0.427422017
https://twitter.com/__M00ny__/status/1395066888267472896	poner vacuna imaginate poner virus tener defensa bajo wachita	__M00ny__	0.539180219
https://twitter.com/__M00ny__/status/1402701436853555201	persona segundo dosis hacer fila pal matadero nina mirar foto	__M00ny__	0.147213459
https://twitter.com/__M00ny__/status/1419066676583309318	querer morir venir pandemia querer vacunar	__M00ny__	0.620770037
https://twitter.com/__MaEugenia__/status/1408109602223317000	querer confirmar lugar vacunacion covid nino talca calendario proximo gracia	__MaEugenia__	0.447737962
https://twitter.com/__MaEugenia__/status/1409128362631647233	estimado posible vacunado sinovac volvar vacunar pfizer mejorar respuesta nuevo variante gracia saludo	__MaEugenia__	0.091307044
https://twitter.com/__MaEugenia__/status/1420440674630053888	error titulo noticia recibir segundo dosis mayor volumen vacuna recibir	__MaEugenia__	0.294156253
https://twitter.com/__maicki/status/1408888966833704970	sorprender cantidad joven apuntar vacunar	__maicki	0.395172626
https://twitter.com/__maicki/status/1413431913486848002	vacunar hospital corte ingles banco accionar vacunir sitio verdad chicx	__maicki	0.819085062
https://twitter.com/__maicki/status/1420817611290460163	tener sanidad trasladar madrid vivo curso mismo tiempo tener tarjetita serga sanidad galicia enviar mensaje programar vacunacion lugo dia agosto vacunar	__maicki	0.389118642
https://twitter.com/__malditoook/status/1397773419274543104	callate cotorra conchetumare callateee dejar dar cacha casa lleno producto tecnologico chino ir venir controlar vacuna jajajajaa tar dignidad conchetumare	__malditoook	0.843887746
https://twitter.com/__malditoook/status/1399544481305800705	mongolico conchetumare cata vacuna vibrar alto	__malditoook	0.598508954
https://twitter.com/__malditoook/status/1402611326728482817	chile ser rango etario hacer semana autorizar vacunar futbolista campeonato nacional seleccionado	__malditoook	0.136790633
https://twitter.com/__malditoook/status/1410649264649347072	vacunar semana filo venir liquido	__malditoook	0.354445815
https://twitter.com/__malditoook/status/1424534868751495173	responde celular rrss leer hacer celular urguido vacuna controlar	__malditoook	0.234103024
https://twitter.com/__malditoook/status/1424538105399361537	conchetumare decir vacuna evitar contagio we vacuna evitar grave parte solucion parte problema corto	__malditoook	0.331259847
https://twitter.com/__malditoook/status/1424542638896779273	firmar documento renunciar atencion urgencia salud publica apuesto partir vacunar	__malditoook	0.374774367
https://twitter.com/__malditoook/status/1424575795683635201	mirir ver tonto creer haber conspiracion controlar traves vacuna imponer nuevo orden mundial tipo especimen creer persona abrir ojo piensa controlar ser	__malditoook	0.321510285
https://twitter.com/__malditoook/status/1425478848565686275	vacuno dia necesario par ir ver colo quedo brazo irritado fumona pobla	__malditoook	0.195060134
https://twitter.com/__mankeke/status/1376184485805449217	nope vacuna parte solucion gente relajar creer solucion terminar	__mankeke	0.46676445
https://twitter.com/__mankeke/status/1383121444129886214	vener vacunar boca vacio	__mankeke	0.247656256
https://twitter.com/__mankeke/status/1385691044516356098	verdad ser po mirar perder vacuna estar capital	__mankeke	0.392599106
https://twitter.com/__mankeke/status/1391884866480971787	robar vacuna pago	__mankeke	0.829295993
https://twitter.com/__mankeke/status/1395431641775026177	putar we pensar vacunar viernes	__mankeke	0.535547733
https://twitter.com/__mankeke/status/1395436287843344391	feliz vacunar proximo semana incluir jjjjj fin lunes primero hora	__mankeke	0.070578575
https://twitter.com/__mankeke/status/1395874213110685696	denme vacuna inmediato	__mankeke	0.534711838
https://twitter.com/__mankeke/status/1397651833921888256	tocar sacar primero dosis viernes vacunar semana	__mankeke	0.123812705
https://twitter.com/__mankeke/status/1398364476387344386	vacunar tema peligro comunitario opcion individual	__mankeke	0.15507862
https://twitter.com/__mankeke/status/1398372045981896706	probabilidad menor cosa servir disminuir circulacion virus necesario vacunado irresponsable salir tema influir importante vacunar	__mankeke	0.041677386
https://twitter.com/__mankeke/status/1399030324005322753	enterando mitad familia sur querer vacunar xddd creer ir ano	__mankeke	0.614032626
https://twitter.com/__mankeke/status/1399383832126791681	tener suerte tener vacunatorio pobla ser relajar caminar medio niebla llegar ser unico esperar vacunar primero cabre esperar par minuto	__mankeke	0.050010055
https://twitter.com/__mankeke/status/1399712420348760064	pusar ver historia instar cach compa tener liceo vacunar poner tomar noche vacuna perdido	__mankeke	0.321083397
https://twitter.com/__mankeke/status/1400595465700323330	ir extremo fumar peligroso vacuna	__mankeke	0.319251657
https://twitter.com/__mankeke/status/1401225866408075265	vacunar csm favor pedir	__mankeke	0.659465253
https://twitter.com/__mankeke/status/1409659229992980484	tio fin vacunar papa convenciendo telefono sjdj	__mankeke	0.271945626
https://twitter.com/__mankeke/status/1417876979685240834	dato v ser ser vacuna pa pronuncien	__mankeke	0.123057842
https://twitter.com/__mankeke/status/1418288580007538693	vacuna poner	__mankeke	0.616003096
https://twitter.com/__mankeke/status/1425142725234540546	hablar vacuna gratis amiko soro pagame deber	__mankeke	0.383304775
https://twitter.com/__MORITA__/status/1400456692328931340	contagiar vacunar	__MORITA__	0.435154915
https://twitter.com/__mOtA_/status/1378541595373486083	conciencia producto nulo credibilidad autoridad medida sanitario confuso enfoque economico exitismo vacunacion hacer cerrar frontera cuarentena total ingreso minimo asegurado fiscalizacion real iniciar	__mOtA_	0.132601619
https://twitter.com/__mOtA_/status/1417629910173200389	supongo saber vacuna disminuir posiblidad caer hospitalizado riesgo contraer enfermedad quedar intacto directo caricaturizar estuvierar vacunado volver clase incluir nino bue autorizado	__mOtA_	0.247782707
https://twitter.com/__mOtA_/status/1417644352332079106	adolescente vacunado iniciar primero dosis riesgo perser ojo primero vacunado tener mes vacunado ciencia durar efecto vacuna hablar antivacuna fuer prejuicioso	__mOtA_	0.191693217
https://twitter.com/__mOtA_/status/1417645443757060099	obvio llamo conocido alumno apoderado hacer condicion estar volver clase bastar vacuna haber financiamiento implemento basico escuela simple mezcle pera manzana	__mOtA_	0.037759393
https://twitter.com/__nic0laz/status/1369372357790416906	brigir histeria generar fiscalizo punto vacunacion cuadra	__nic0laz	0.323254049
https://twitter.com/__nic0laz/status/1408506756070785024	encantar fiscalizar motivar equipo decaer proceso historico vacunacion vivir	__nic0laz	0.051846117
https://twitter.com/__nic0laz/status/1415698248132698119	decir mano magico colocar vacuna	__nic0laz	0.319312662
https://twitter.com/__nic0laz/status/1423358159595397122	profesional salud mayor ano vacunar	__nic0laz	0.577618659
https://twitter.com/__nic0laz/status/1425773121575981060	discrepo vacunacion dar posibilidad	__nic0laz	0.437357664
https://twitter.com/__Nicolee/status/1382417734089211905	papa antivacuno dar gana fumar mama ser vacunar saco vacunar mama avisar haber pfizer papa hueviar dejar confundido mami	__Nicolee	0.070086718
https://twitter.com/__Nicolee/status/1382437631670288394	mami vacunar igual feminismo	__Nicolee	0.36608088
https://twitter.com/__Nicolee/status/1382709179861905413	mama edad haber quiebre stock vacunar	__Nicolee	0.138877541
https://twitter.com/__Nicolee/status/1384630613261574146	papa querer vacunar acabar mandar foto grupo casa chayanne vacunado mensaje papi responsable papa reclamar mama cag risa	__Nicolee	0.114429146
https://twitter.com/__Nicolee/status/1392149864440598533	mami alcanzar vacunar segundo dosis pfizer haber vecino alcanzar vacunar hacer proceso garantizar segundo dosis	__Nicolee	0.08204937
https://twitter.com/__Nicolee/status/1392163169817309190	mismo encontrar vacuna acabar manana dijer unico vacunatorio tener disponible llegar	__Nicolee	0.307257771
https://twitter.com/__Nicolee/status/1394521680232517638	miercoles tocar vacuna seba dejar vacunar paso peo	__Nicolee	0.114472568
https://twitter.com/__Nicolee/status/1394704817482838016	irar llover verdad querer manejar lluvia seba tener ir vacunar tschicureo mandar pura astrazeneco cambiar pastilla freno auto	__Nicolee	0.145616293
https://twitter.com/__Nicolee/status/1395131674174926851	vacunar seba empezar sentir sintoma resfrio	__Nicolee	0.60197866
https://twitter.com/__Nicolee/status/1395428141276049410	tocar vacuna miercoles	__Nicolee	0.144735605
https://twitter.com/__Nicolee/status/1397584227680628744	haber dosis primero vacuna centro quilicura tener cantidad necesario	__Nicolee	0.144389689
https://twitter.com/__Nicolee/status/1397588038960693250	verdad dejar corresponder fecha dosis final circulo vacunar facil estimar dosis necesitar saber habitante tener edad	__Nicolee	0.299620569
https://twitter.com/__Nicolee/status/1397949831302221828	dia vacuna doler brazo cagar tomo espalda cuello dolor muscular sude	__Nicolee	0.548820138
https://twitter.com/__Nicolee/status/1397950160680931328	ir triste verdad gente motivar vacunar pase mayoria rezagado	__Nicolee	0.111746281
https://twitter.com/__Nicolee/status/1422584945646637056	lograr papa vacunar	__Nicolee	0.412027299
https://twitter.com/__opalina/status/1410645305125740552	poner pfizer cagar poner vacuna china pais empezar mierda	__opalina	0.866474509
https://twitter.com/__opalina/status/1410792870139793409	tranquilo estudio realizar sinovac europa ocupar vacuna china efectiva variante delta ser joven estar vacunado tener inmunidad base	__opalina	0.340488076
https://twitter.com/__pau_la_/status/1391773016082853892	diagnosticar diabete tipo vacunar	__pau_la_	0.146476805
https://twitter.com/__Pepi/status/1367189293861601287	hola lindo sanitizado llegar campito santiasco dentista traumatologo vacuna quedar volver autopiztapm	__Pepi	0.516848147
https://twitter.com/__Pepi/status/1367808716427386884	ayrr ser parque gabrielar llego pfizer vacunar tener	__Pepi	0.219947815
https://twitter.com/__Pepi/status/1367813915812503557	hola lindo empezar hermoso viernes ninera rato pondrar busca vacuna perdida estabuenalazeta	__Pepi	0.13433066
https://twitter.com/__Pepi/status/1371814521933860865	buen dia lindo perder dia llegar colita programa brazo adolorido vacuna jajajajajar tuautopizta	__Pepi	0.081040084
https://twitter.com/__Pepi/status/1381609101319360512	tocar segundo dosis vacuna pfizer junto terapia alcance vacuna tendr autopiztaam	__Pepi	0.180665582
https://twitter.com/__Pepi/status/1392475997891661828	hola lindo lista vacuna hacer rato aflojar contratar igual audiomusicaenradiozeta justiciaparadongonzalo	__Pepi	0.149368823
https://twitter.com/__Pepi/status/1403028119607562244	hola tener duda cierto persona contagio covid esperar mes vacunar	__Pepi	0.160801589
https://twitter.com/__Rodrigo___/status/1384998026301804548	canlama calama denunciamg vacunacion	__Rodrigo___	0.331329167
https://twitter.com/__Rodrigo___/status/1389663098496294913	vacunar primero dosis astrazeneca oxford confio vacuna fabrica hacer bicicleta hacer malo vacunas astrazeneka coronavirus sinovac moderna	__Rodrigo___	0.09098947
https://twitter.com/__Rodrigo___/status/1389972590496731154	vacuna sentistir primero pal loly astrazeneca	__Rodrigo___	0.566986203
https://twitter.com/__Rodrigo___/status/1392482833747353601	vacuna probable llegue ocupar cama afecta conjunto social	__Rodrigo___	0.167632043
https://twitter.com/__Rodrigo___/status/1399498509779353600	eli caso influencer vacuna lograr influir hija yuyunis negacionistaconspiranoico celebre gobierno estar peor escenarios	__Rodrigo___	0.602432668
https://twitter.com/__Rodrigo___/status/1417900022146998273	primero vacuna mercado mundial sputnik anunciar vacunar hija instiruto salud publico dar visto bue hablame ideologia trasnochado sputnikv coronavirus covid19	__Rodrigo___	0.079238743
https://twitter.com/__Rodrigo___/status/1418395813600972805	haber vacuna descaro sillavac coronavirus	__Rodrigo___	0.429391116
https://twitter.com/__ruizacosta__/status/1387363294411993091	ansioso vacunar apurar jajajajajar	__ruizacosta__	0.133138478
https://twitter.com/__s_a_b/status/1420834409960427524	igual vacunar jeringa carne	__s_a_b	0.471206605
https://twitter.com/__Sofis/status/1366378156647731203	tener duda vacuna lado decir dia dosis hacer llamado profesional salud privado dia marzo cumplir dia vacunar	__Sofis	0.401214242
https://twitter.com/__Sofis/status/1367929783108132866	sorprender poblacion ano querer vacunar conocer caso padre amigo tener miedo vacuna covid	__Sofis	0.747178316
https://twitter.com/__Sofis/status/1371447656464191489	empezar doler area vacuna activo microchip	__Sofis	0.572704792
https://twitter.com/__Sofis/status/1371909372125839368	doctor decir vacunar hacer pcr esperar dia ver sintomatologia pasar falso negativo	__Sofis	0.344511002
https://twitter.com/__Sofis/status/1372696562179178501	tocar vacuna pololo felicidad	__Sofis	0.211545974
https://twitter.com/__Sofis/status/1376976505167876103	vacuna chino criticar funcionar variante	__Sofis	0.821920991
https://twitter.com/__Sofis/status/1376977110422712321	pidierar certificado simple mama entrar categoria vacunar	__Sofis	0.274141043
https://twitter.com/__Sofis/status/1379624615887126528	acordar ser vacunar influenza vacuno	__Sofis	0.364335358
https://twitter.com/__Sofis/status/1380893736377450496	aclarar cruzar dato igual haber edad querer vacunar conocer par	__Sofis	0.256543875
https://twitter.com/__Sofis/status/1380911228994863104	conocer familia entero querer vacunar hijo amigo duuuuuro edad	__Sofis	0.730617344
https://twitter.com/__Sofis/status/1385070005071630345	vez	__Sofis	0.527052283
https://twitter.com/__Sofis/status/1412134913160122370	vacuna influenza producir sueno anemia	__Sofis	0.416442186
https://twitter.com/__Sofis/status/1413569862237097990	dia calle pillar vacuna vacunar encontrar tomar test rapido ver anticuerpo supuesto tomar	__Sofis	0.253153026
https://twitter.com/__Sofis/status/1415713776729563142	ano copi tener vacunado vacuna	__Sofis	0.623890519
https://twitter.com/__somethin/status/1404996279399223302	doler cabezaaaa creer vacuna covid	__somethin	0.380837858
https://twitter.com/__speculum/status/1405890405984518152	llegar llegar notificacion hacer vacuna hacer lechuga	__speculum	0.558474779
https://twitter.com/__stheffany/status/1370827009060962311	llever leo consulta poner vacuna tener fiebre	__stheffany	0.456382453
https://twitter.com/__tamsss/status/1401255839579709443	llevar dia joven centro vacunacion lleno weon viejo vacunar obvio quedar joven rezagado	__tamsss	0.07075274
https://twitter.com/__tamsss/status/1402291335244271621	querer vacunar negar atencion salud impuesto vacunado costear tratamiento medico enferman exceptuar gente indicacion medico vacunar	__tamsss	0.495188415
https://twitter.com/__tamsss/status/1407712965906812932	creer tomar medida estricto ingreso extranjerosnacional pais exigir seguro covid esquema vacunacion completo medida hacer monton pais mundo pandemia	__tamsss	0.174601167
https://twitter.com/__The__Alpha__/status/1367193018768502787	obvio vacunar profe parvularia educadora ser q ejercer labor docente amiga vacunar ed parvulo nisiquer trabajar querer trabajar wea	__The__Alpha__	0.097114831
https://twitter.com/__The__Alpha__/status/1372140559272448001	hacer llevar sobrina colegio pasado tire viejo consultorio vacunar vuelo cama rato	__The__Alpha__	0.044742465
https://twitter.com/__The__Alpha__/status/1372673089608282122	pensar ultimo mortal tocar vacunar ajjajajajaa simple mortal prioridad pituto	__The__Alpha__	0.240084589
https://twitter.com/__The__Alpha__/status/1394460351463366663	esperar vacuna motivacion persona	__The__Alpha__	0.410744369
https://twitter.com/__The__Alpha__/status/1394673320809877512	listo mutar xmen vacuna sinfotonofunciona vacunacovid19	__The__Alpha__	0.320415854
https://twitter.com/__The__Alpha__/status/1394682853326209028	minimo wnes querer vacunar	__The__Alpha__	0.299805939
https://twitter.com/__The__Alpha__/status/1394703913685819396	vacuna hacer efecto video pablito	__The__Alpha__	0.584430695
https://twitter.com/__thousandsuns/status/1408616469005471744	entrar twitter ver gente edad llegar turno vacuna felicidad wachooooooooo	__thousandsuns	0.120423853
https://twitter.com/__thunderboy/status/1422429961781137419	voluntad propio vacunar repetir mil vez vacuna voluntario informate	__thunderboy	0.726177514
https://twitter.com/__valenss__/status/1401945874327080964	unico forma pasar virus vacunar corresponder quedar casa estuvierar toque queda funcioner supermercado farmacia	__valenss__	0.281555861
https://twitter.com/__valky_rja__/status/1373398443578777600	ir ir medico vacunacion rezagado ser bue leer djkdkd	__valky_rja__	0.121034563
https://twitter.com/__valky_rja__/status/1387056267563257856	vacunar sacar permiso	__valky_rja__	0.505105138
https://twitter.com/__valky_rja__/status/1398840090122719239	vacuna experimental mismo frase usar vacuno plandemia	__valky_rja__	0.889609814
https://twitter.com/__valky_rja__/status/1402419561836728323	bue decir hacer segundo parte salud kerar vacunar creer vacuna hacer decir	__valky_rja__	0.391936719
https://twitter.com/__valky_rja__/status/1408490597019697157	tener vacuna	__valky_rja__	0.573249161
https://twitter.com/__VeTe__/status/1368220361922318337	aca resistir aceptar hacer ministerio salud gente cansadarelajado pandemia numero muerte caera mes esfuerzo estar vacunacion preparar pais reactivacion	__VeTe__	0.43604818
https://twitter.com/__VeTe__/status/1368663690044706825	quier ir evidencia decir hacer pesimo trabajo vacunacion alla tu dejar ridiculo millon vacunado poblacion	__VeTe__	0.134110123
https://twitter.com/__VeTe__/status/1369439230871670784	show dar comienzo ejemplar campana vacunacion merecido	__VeTe__	0.274548769
https://twitter.com/__VeTe__/status/1370059527039635456	favor hacer cercano vacunir quiza sobrevivir fallecer vacuna probado alcanzar mayor efecto semana segundo dosis	__VeTe__	0.365456343
https://twitter.com/__VeTe__/status/1370084771511070725	fallecido morir vacuna alcanzo inmunizar tiempo dar edad tener enfermedad base fin mes muerte caerar	__VeTe__	0.755547643
https://twitter.com/__VeTe__/status/1370094182359052289	esperar olvider ejemplar campana vacunacion bue	__VeTe__	0.180457771
https://twitter.com/__VeTe__/status/1370363049153069056	millon ano pasado noma gobierno tendriar vacunar vez poblacion	__VeTe__	0.428782851
https://twitter.com/__VeTe__/status/1370370462832812034	millon covax significar organizacion llegar millon vacuna saber gestion sinovac hacer uc gobierno innevitable vacuna codiciado nivel mundial llegar goteo llegar dosis	__VeTe__	0.083568871
https://twitter.com/__VeTe__/status/1371100870046314502	temo segundo optimista vacuna	__VeTe__	0.244684011
https://twitter.com/__VeTe__/status/1376299397219225608	alcanzar inmunizar poblacion vacuna virus forma saltar vacuna hacer tener oportunidad contener virus letal niego dejar vulnerable suerte	__VeTe__	0.751896799
https://twitter.com/__VeTe__/status/1377993892394635265	vacuna hacer efecto semana segundo dosis	__VeTe__	0.357370079
https://twitter.com/__VeTe__/status/1378010381998821376	modo haber probabilidad vacuna disminuir transmision disminuir sintoma	__VeTe__	0.041923076
https://twitter.com/__VeTe__/status/1378196110347493378	enero wea fiebre	__VeTe__	0.406281054
https://twitter.com/__VeTe__/status/1378799508868452363	tenia raz fe proceso vacunacion justificar resultar muestra medico cumplir meta	__VeTe__	0.505331695
https://twitter.com/__VeTe__/status/1379519539789041682	raz parlamentario debiar vacunar pelotudo	__VeTe__	0.424362153
https://twitter.com/__VeTe__/status/1381405984833351683	poner ficha vacunacion insistir necesidad mantener cuarentena	__VeTe__	0.166091681
https://twitter.com/__VeTe__/status/1382051303438888960	tener vacuna recomienda fdo oms baja revolucion	__VeTe__	0.778902531
https://twitter.com/__VeTe__/status/1383048634103705601	numero respecto morir vacuna fraccion contagiar covid	__VeTe__	0.666981161
https://twitter.com/__VeTe__/status/1383050113812213767	gente mayor morir recibir vacuna hacer hacer gracia	__VeTe__	0.572265148
https://twitter.com/__VeTe__/status/1383051379606978569	peor forma presentar resultado respecto habrio morir vacuna contagiar	__VeTe__	0.533182859
https://twitter.com/__VeTe__/status/1383056044700618752	creer hacer comparar muerto vacuna determinado edad notar disminucion 80~	__VeTe__	0.458677441
https://twitter.com/__VeTe__/status/1383058242880860166	significar significar morir vacuna	__VeTe__	0.449159026
https://twitter.com/__VeTe__/status/1383061316517134344	interpretado reducir muerte vacuna muere vacunado contagiado	__VeTe__	0.741984427
https://twitter.com/__VeTe__/status/1383061518254739458	interpretado reducir muerte vacuna muere vacunado contagiado	__VeTe__	0.741984427
https://twitter.com/__VeTe__/status/1383061954571407371	ayudar explicaro muerte vacuna reducir muere contagiado covid tercero edad	__VeTe__	0.770555675
https://twitter.com/__VeTe__/status/1383063219049205760	vacuna moriar morir total persona reducir mortalidad covid tercero edad significar contagiado morir	__VeTe__	0.517505705
https://twitter.com/__VeTe__/status/1383065858042384387	comparacion ser habriar muertosintomatizadohospitalizado vacuna respecto total contagiado v vacuna	__VeTe__	0.145465642
https://twitter.com/__VeTe__/status/1383065953634820096	comparacion ser habriar muertosintomatizadohospitalizado vacuna respecto total contagiado v vacuna	__VeTe__	0.145465642
https://twitter.com/__VeTe__/status/1383069191083806720	morir vacuna morir	__VeTe__	0.732998013
https://twitter.com/__VeTe__/status/1383069918564859905	morir vacuna morir	__VeTe__	0.732998013
https://twitter.com/__VeTe__/status/1383108804112486411	disminucion mortalidad covid tercero edad letalidad ser vacuna ser numero	__VeTe__	0.515521288
https://twitter.com/__VeTe__/status/1386784145066676224	boric querer turismo vacuna regalar vacuna mumr hacer inmigrante residente ilegal vacunar cre	__VeTe__	0.145314425
https://twitter.com/__VeTe__/status/1387877821507325952	mismo gente vacuna covid hacer influenza tener sentido esperar mismo cifra vacunacion coronavirus verano	__VeTe__	0.402253985
https://twitter.com/__VeTe__/status/1389681935090429964	estar top poblacion inmunizado fabricar solo vacuna	__VeTe__	0.277326226
https://twitter.com/__VeTe__/status/1389923097550151684	doctor dii causar dano posible ineficaz recomendario vacunar forma tomar test antigeno comprobar eficacia	__VeTe__	0.862218678
https://twitter.com/__VeTe__/status/1401970798496260099	vacuna efectivo estar medio ola contagio nivel regional cuenta numero	__VeTe__	0.199071616
https://twitter.com/__VeTe__/status/1402486299093766144	dejar caricaturizar gente estupido preocupar seguridad vacuna informen prejuicio numero rezagado mejorar	__VeTe__	0.109393656
https://twitter.com/__VeTe__/status/1403108750043586560	ir querer vacunar momento	__VeTe__	0.322914243
https://twitter.com/__VeTe__/status/1418208092374769674	vacuna voluntario mario estabaestar contra castigar permitido	__VeTe__	0.472133905
https://twitter.com/__VeTe__/status/1419167671896182785	vacuna obligatorio	__VeTe__	0.712625444
https://twitter.com/__VeTe__/status/1420757840977747983	seguimo usar mascarilla cierto punto tener vacuna distinto diferencia clave	__VeTe__	0.117671102
https://twitter.com/__VeTe__/status/1421110648159748099	vacuna voluntario estar ejercer coercion haber manera garantizar salud trabajador nivel razonable irar tribunal	__VeTe__	0.870891511
https://twitter.com/__VeTe__/status/1429117913248710663	vacunar combinacion inedito mundo	__VeTe__	0.240021467
https://twitter.com/__yorv/status/1395503654954799108	sede vacunacion quedar comuna ahaha igual ir temprano ansioso	__yorv	0.184023052
https://twitter.com/__yorv/status/1396609276068651015	pensar mismo huea haber gente querer vacunar tema salud alergia propenso enfermar obvio creer vacuna haber covid	__yorv	0.585108221
https://twitter.com/__yorv/status/1396887235576926208	llego regla sentir pico tocar vacuna buen suerte tener	__yorv	0.332904309
https://twitter.com/__yorv/status/1396988990818070528	dar risa pongo nervioso vacuna presiento ir mierda llegar ampliarer	__yorv	0.219217867
https://twitter.com/__yorv/status/1397275640299143176	pusar vacuna mori dar lata ir depender tiempo mar dar loca hermano tocar vacunar segundo dosis hacer	__yorv	0.031149387
https://twitter.com/__yorv/status/1397594271893622787	waifu tener efecto secundario vacuna estar tratar hacer dar	__yorv	0.707746267
https://twitter.com/__yorv/status/1398040474162712578	puchar casa centro vacunacion desocupado ser granja sinovac caso ande buscar especial	__yorv	0.07069698
https://twitter.com/__yorv/status/1399218533561667588	pegar posatip vacuna	__yorv	0.380446881
https://twitter.com/__Yupi/status/1407157070005219330	calendario vacunacion ir	__Yupi	0.167422116
https://twitter.com/_13M4rltz4_QM/status/1377249934634844162	ministro momento anunciar vacuna decir ver luz final tunel momento gente comenzar relajar medida erroneo anunciar permiso vacaciones cerrar mallsla vuelta presencial	_13M4rltz4_QM	0.057317078
https://twitter.com/_13M4rltz4_QM/status/1380544373591511051	decir nuevo vanagloriar exito campana vacunacion	_13M4rltz4_QM	0.232610226
https://twitter.com/_13M4rltz4_QM/status/1380928109877325830	hermano ir semana segundo dosis vacuna tener stock vacunatorio acelerar entrega vacuna region	_13M4rltz4_QM	0.07761541
https://twitter.com/_13M4rltz4_QM/status/1382455834697994242	permitar vacunar persona ir edad menor calendario negar vacuna	_13M4rltz4_QM	0.134738475
https://twitter.com/_13M4rltz4_QM/status/1383590124932321281	ir ano querer ir vacunar tener edad menor negar vacuna	_13M4rltz4_QM	0.30230552
https://twitter.com/_13M4rltz4_QM/status/1389315210750615556	chuta ir vacunar tratar modo red social buscarar mejor pinta ver pasarela vacunatorio	_13M4rltz4_QM	0.042776495
https://twitter.com/_13M4rltz4_QM/status/1404290100725440512	hola salir herpe estener dia herida boca mejilla aparecer dia vacuna sinovac ayudar utilizar aciclovir cremitir	_13M4rltz4_QM	0.217889398
https://twitter.com/_2020o/status/1402829714130092036	ener producto entregar lunes pasado mismo retraso extranar nuevo vacuna parte cancelen venta segundo compra	_2020o	0.34527719
https://twitter.com/_23adel/status/1366584016586088448	estresar ver persona hablar peste vacuna pregunta pfizer sacar viagra leir folleto contener ocasionar humano gracia panama	_23adel	0.522949696
https://twitter.com/_2D_/status/1397173688332599301	contigochv dar jornada vacunacion recibir vacuna siguiente apaleo sentir dia pagar isaprefonasa empleador fomentar vacunacion	_2D_	0.12728554
https://twitter.com/_594898329914/status/1380550864956428292	contigochv hola obligar ir trabajarlo septima empresa funcionar cacino trabajo negocio sebo or trabajar haber finalizacion vacuna seguro cientifico internacional tener informe	_594898329914	0.331116199
https://twitter.com/_594898329914/status/1396804359665688579	contigochv jc hacer tener shock anafilaxis producto secuela covid doctor dejar vacunar carnet vacunar contagio haber hacer responsable pasar	_594898329914	0.323570371
https://twitter.com/_594898329914/status/1400452928717004806	contigochv propagandar vacuna haber cuerpo reaccionar hacer examen hacer autopsia	_594898329914	0.802764893
https://twitter.com/_97peaches/status/1396840008649170947	unico bue famoso pase supongo gente ir vacunar ahora	_97peaches	0.25423035
https://twitter.com/_97peaches/status/1408160058106654728	vine vacunar estar lleno	_97peaches	0.28823781
https://twitter.com/_97peaches/status/1408274414580506628	hacer paquetito acabar cachar sentir malestar vacuna seguir afortunado	_97peaches	0.413528323
https://twitter.com/_97peaches/status/1408277555543695360	nina vacunar tener cosito calentar mano acordar manguito clueless literal	_97peaches	0.095449299
https://twitter.com/_acsn/status/1383441566786748425	hola mama tener poner 2do dosis hospitalizado vacunar	_acsn	0.218357444
https://twitter.com/_acvdonatalia/status/1371484395597664261	viernes vacunar hermano aliviar caleta vida salir bn	_acvdonatalia	0.209053874
https://twitter.com/_acvdonatalia/status/1377352628552749060	haria pololx decir creer vacuna	_acvdonatalia	0.473633498
https://twitter.com/_acvdonatalia/status/1402009153208557570	dia cagar terminar vacunar a influenza toi lista pal internado	_acvdonatalia	0.426737189
https://twitter.com/_adidas_/status/1380527090043387906	existir posibilidad experimento llevar uci vacuno cosa saber necesita radiografia haz quier exponer experimento rayo	_adidas_	0.778640032
https://twitter.com/_adrianamunoz/status/1397004288283619334	comision trabajo aprobar gral proyecto consagrar permiso trabajador trabajador acudar vacunar tiempo descontado remuneracion	_adrianamunoz	0.487581253
https://twitter.com/_adrianamunoz/status/1397904990212132864	comision trabajo aprobar gral proyecto consagrar permiso trabajador trabajador acudir vacunar tiempo descontado remuneracion	_adrianamunoz	0.367200941
https://twitter.com/_adrianamunoz/status/1397905401270706180	comision trabajo aprobar gral proyecto consagrar permiso trabajador trabajador acudir vacunar tiempo descontado remuneracion	_adrianamunoz	0.367200941
https://twitter.com/_adrianamunoz/status/1400445491402399750	leyel derecho permiso dia trabajador trabajador acudir vacunar tiempo descontado remuneracion	_adrianamunoz	0.513408601
https://twitter.com/_agibilibus/status/1386107798862409728	consulta vacunar amamantar gracia	_agibilibus	0.442152798
https://twitter.com/_agibilibus/status/1404789950781009923	ayuda bebe recibir vacuna mes 2dosis pfizer mismo dia considerar lm malo posponer vacuna resfrir leve agradecer respuesta	_agibilibus	0.260838985
https://twitter.com/_agibilibus/status/1422950991142522882	hacer ver unico notar extrano vez pusar vacuna bebe lloroncitar dia ok	_agibilibus	0.485143214
https://twitter.com/_AirelavaleriA/status/1381622853519433733	estar acuerdo vacuna creer	_AirelavaleriA	0.488435328
https://twitter.com/_AirelavaleriA/status/1382435860256264193	querer saber cuanta gente andar difundir idea vacuna cuico joven =lo grupo gente morir	_AirelavaleriA	0.09253177
https://twitter.com/_alandoco/status/1367565988598853635	estado dejar sector privado investigacion epidemia uasd convocatoria general realizar investigacion produccion vacuna realizar cuba medico comprometido	_alandoco	0.395096481
https://twitter.com/_alandoco/status/1372497938350497795	colegio abogado solicitar apertura justicia ministerio salud poner prioridad vacunacion personal tercero poder estado prioridad vacunacion juez personal aperturar huchilora	_alandoco	0.106073618
https://twitter.com/_alandoco/status/1372498682726191110	colegio abogado solicitar apertura justicia ministerio salud poner prioridad vacunacion personal tercero poder estado prioridad vacunacion juez personal aperturar	_alandoco	0.112970263
https://twitter.com/_AlbanneGrimes_/status/1429543357907406856	rivero qliao vacunar	_AlbanneGrimes_	0.580757916
https://twitter.com/_Ale_Vera/status/1374101590970359814	chile ejemplo mundial vacunacion valer callampa pasoapaso cuarentenatotal	_Ale_Vera	0.506765723
https://twitter.com/_Ale_Vera/status/1379133213621256192	destacar chile ejemplo mundial vacunacion valer callampa	_Ale_Vera	0.254209876
https://twitter.com/_Ale_Vera/status/1396610133904482313	controversia pasedemovilidad ambiguedad postura vacuna querer obligatorio insinar medio transar do libertad persona	_Ale_Vera	0.536503613
https://twitter.com/_Ale_Vera/status/1403783724462977032	papelucho costanera papelucho vacuna cansino	_Ale_Vera	0.45018205
https://twitter.com/_alecandia/status/1367103315453104133	marzo decir chile vacunar millon chileno chilena recibir millon vacuna asegurar vacunacion poblacion critico pais primero trimestre ano	_alecandia	0.667422831
https://twitter.com/_alecandia/status/1379955084101029889	ojo fake new querer informar sitio web entregar certificado vacunacion significar robo informacion personal claveunico confi informacion ver red social	_alecandia	0.190807879
https://twitter.com/_alecandia/status/1383142622101921793	invitar conocer efectividad vacuna coronavac presentado estudiocoronavac efectividad vacuna virus inactivado chile informacion	_alecandia	0.433381498
https://twitter.com/_alecandia/status/1396899973787160578	atencion pasedemovilidad persona completar proceso vacunacion transitar comuna cuarentena realizar viaje interregional comuna estar transicion detall ingresar	_alecandia	0.053667068
https://twitter.com/_alecandia/status/1417890302690529285	seguir trabajar proceso vacunacion seguro isp aprobar uso emergencia vacuna ver chile detall yomevacuno	_alecandia	0.078126818
https://twitter.com/_alecandia/status/1423373815485247490	seguir bajar brazos anunciar inicio vacunacion dosisderefuerzo mayor ano recibir dosis sinovac marzo proceso comenzar miercoles persona ano	_alecandia	0.051746547
https://twitter.com/_Alejandrodel/status/1370759692499230727	ojala dr paris encarar yuc ramon tirar mierda tiempo yomevacuno	_Alejandrodel	0.169002354
https://twitter.com/_Alejandrodel/status/1371650669485166592	gracia querer vacunar	_Alejandrodel	0.454456717
https://twitter.com/_Alejandrodel/status/1372220156663971842	encontrar facil yuc ramon decir imposible vacunar persona hecho concreto salir llorar tele teleserie tarde patetico	_Alejandrodel	0.057955712
https://twitter.com/_Alejandrodel/status/1373078817204490242	corresponder ministro paris matinal decir forma tajante bastar decir tener enfermedad cronico comorbilidad decir ordinario minsal caso hacer problema hacer llegar denuncia minsal nombre funcionario punto vacunacion	_Alejandrodel	0.086198747
https://twitter.com/_Alejandrodel/status/1376571114521042946	tener felicitar organizar vacunacion coliseo laserena pesar haber harto gente proceso rapido expedito estar vacuna sinovac	_Alejandrodel	0.044101059
https://twitter.com/_Alejandrodel/status/1376660233028780040	recalcar punto vacunacion	_Alejandrodel	0.372727633
https://twitter.com/_Alejandrodel/status/1376865749126557702	mismo vacuna coronavac vacuna laboratorio	_Alejandrodel	0.493148446
https://twitter.com/_Alejandrodel/status/1377735522043498498	medio sentir mejor parecer vacuna fuerte	_Alejandrodel	0.401880831
https://twitter.com/_Alejandrodel/status/1377746127966121984	george vacunar	_Alejandrodel	0.464327514
https://twitter.com/_Alejandrodel/status/1377747013790531587	ir tranquilo tranquilo posible haber harto gente avanzar rapido recordar tener vacuna minuto observacion	_Alejandrodel	0.062276512
https://twitter.com/_Alejandrodel/status/1378040069261553665	ser actuar vida actriz hacer bullying colega quedar vacuna	_Alejandrodel	0.280266315
https://twitter.com/_Alejandrodel/status/1378457191020118023	negativo lei aumento caso ser vacuna quedar duda	_Alejandrodel	0.586246252
https://twitter.com/_Alejandrodel/status/1378461935633588224	fe salir vacuna elegir masivo invasivo china lugar poner pfizer cronico vocal mesa depender lugar stock	_Alejandrodel	0.176237822
https://twitter.com/_Alejandrodel/status/1378464140898017281	jessy decir meditar mantener vivo memoria padre querido amiga vacuna deber ir tiempo espera mantener observacion minuto segundo dosis deber verificar mismo laboratorio	_Alejandrodel	0.06351915
https://twitter.com/_Alejandrodel/status/1378526358905745408	ojo marca vacuna elegir tocar noma	_Alejandrodel	0.146020204
https://twitter.com/_Alejandrodel/status/1379056262621626369	segundo dosis deber llevar carnet vacunacion	_Alejandrodel	0.408434719
https://twitter.com/_Alejandrodel/status/1379063731703971840	bastar llevar carnet vacunacion	_Alejandrodel	0.410849929
https://twitter.com/_Alejandrodel/status/1379076449295028225	dia segundo dosis dia primero dosis vacuna coronavirus	_Alejandrodel	0.339566648
https://twitter.com/_Alejandrodel/status/1379162449090334720	pasar dia mall vivo penuela venir vacunar sentir pasar farmacia comprar paracetamol guardia venezolano empezar pedirme permiso tener mostrar carnet vacunacion decir comprar	_Alejandrodel	0.16382879
https://twitter.com/_Alejandrodel/status/1380259509004828672	mejor vacunar	_Alejandrodel	0.348124862
https://twitter.com/_Alejandrodel/status/1380944066272182274	parecer tendencia ser penuela laserena viner vacunacion querer pedir permiso entrar farmacia andar comprobante guardia venezolano unimarc	_Alejandrodel	0.023915708
https://twitter.com/_Alejandrodel/status/1381051086526685187	parecer tendencia ser penuela laserena viner vacunacion querer pedir permiso entrar farmacia andar comprobante guardia venezolano unimarc	_Alejandrodel	0.023915708
https://twitter.com/_Alejandrodel/status/1381391263837077519	serena pfizer administrar decir tener enfermedad cronico preguntar resto sinovac punto criterio generalizado ser punto vacunacion igual preguntar ir	_Alejandrodel	0.034102559
https://twitter.com/_Alejandrodel/status/1382401567425490944	verdad extremo caso hacer tipo pregunta vacunacion	_Alejandrodel	0.164024979
https://twitter.com/_Alejandrodel/status/1382681910548299788	mismo reclamar pinera contrato establecer chile lugar prueba vacuna	_Alejandrodel	0.74753046
https://twitter.com/_Alejandrodel/status/1383858438518702086	ir punto vacunacion cerciorando segundo dosis ser mismo laboratorio primero	_Alejandrodel	0.133035958
https://twitter.com/_Alejandrodel/status/1384174667603140616	criterio punto vacunacion ministro decir bastar decir cronico acreditar acceder vacuna	_Alejandrodel	0.07464698
https://twitter.com/_Alejandrodel/status/1384182016858476551	vacuna pfizer biontech tener efecto alergico seguir aplicar	_Alejandrodel	0.400667965
https://twitter.com/_Alejandrodel/status/1391796032070201346	deber vacunar	_Alejandrodel	0.507880986
https://twitter.com/_Alejandrodel/status/1395430690158792706	verdad ue aceptado vacuna pfizer	_Alejandrodel	0.532279551
https://twitter.com/_Alejandrodel/status/1395736359868973060	vacuna elegir stock vacunatorio tendria consultar vacunar	_Alejandrodel	0.182977676
https://twitter.com/_Alejandrodel/status/1395806133013598209	vacuna carnet verde noalcarnetverde	_Alejandrodel	0.856085539
https://twitter.com/_Alejandrodel/status/1396477253173846016	puro venezolano punto vacunacion estacion chvnoticias	_Alejandrodel	0.13079372
https://twitter.com/_Alejandrodel/status/1396480310511128582	creer desconexion ser empleador trabajo ejemplo dar facilidad irno vacunar	_Alejandrodel	0.069702476
https://twitter.com/_Alejandrodel/status/1396494391674613762	mostrar persona llevar detenido estar permiso buscar lugar vacunacion	_Alejandrodel	0.194195867
https://twitter.com/_Alejandrodel/status/1396510615716438022	prevencionista trabajo inculcar cansancio importancia vacunacion gestionar facilidad asistir punto vacunacion	_Alejandrodel	0.036365539
https://twitter.com/_Alejandrodel/status/1396519669230624771	horrible existar empresa empresa desarmar trabajador ocupar manana ir vacunacion llamado hacer autoridad	_Alejandrodel	0.118440777
https://twitter.com/_Alejandrodel/status/1396828765666353157	lore documento persona dosis vacuna coronavirus pasar dia tener libertad desplazamiento fase	_Alejandrodel	0.560146749
https://twitter.com/_Alejandrodel/status/1396839738246668289	verdad trabajo hinchar vacuna gestionar facilidad subir semana calendario vacunacion	_Alejandrodel	0.091218293
https://twitter.com/_Alejandrodel/status/1396840509126107141	tal cual enter haber empleador hacer problema dar permiso vacunar tramite ser haber cosa hacer horario laboral	_Alejandrodel	0.079096377
https://twitter.com/_Alejandrodel/status/1399410862620917772	vacuna eligir encontrar sujeta stock punto vacunacion	_Alejandrodel	0.172883302
https://twitter.com/_Alejandrodel/status/1403746123362312198	hacer ano introducir sonda folley doloroso terrible haber mendez estandarte seguir cuanta basura mentir cuerpo preocupado vacuna	_Alejandrodel	0.550312877
https://twitter.com/_Alejandrodel/status/1407820661289017347	esperar cazuela vacuno estar muerte	_Alejandrodel	0.253806651
https://twitter.com/_Alejandrodel/status/1420800425662590977	buscar vacuna tener serena haber coquimbo costar tomar uber didi llegar punto punta arena iquique ser ciudad estar lado	_Alejandrodel	0.425727487
https://twitter.com/_AlejandroPerez/status/1383897823905677312	querer vacunar tener capaz quedar vacuna	_AlejandroPerez	0.330410182
https://twitter.com/_alejavieraPDC_/status/1401192508198109188	cama vacuna tener modo adolorido dejar levantar	_alejavieraPDC_	0.340120256
https://twitter.com/_alejosatoru/status/1400190399822680066	cata rechazar vacunar modo namastar naya facil poner vacuna tanto parafernalia	_alejosatoru	0.135279953
https://twitter.com/_alejosatoru/status/1400601866506051587	certificado permitir persona haber completar proceso vacunacion libre desplazamiento comuna cuarentena transicion decir	_alejosatoru	0.093839943
https://twitter.com/_alejosatoru/status/1420821293776216065	preocupado culiao caer ley local tener libertad meter plasca hecho libertario cagar vacunar pedazo mierda	_alejosatoru	0.847587228
https://twitter.com/_alejosatoru/status/1428739632615903237	esperar mes dosis refuerzo yomevacuno contigochv	_alejosatoru	0.091600209
https://twitter.com/_Aleoxu_/status/1406803435161272322	creer primero vacunar nino problema salud sano	_Aleoxu_	0.771636724
https://twitter.com/_Aleoxu_/status/1412212202661089286	semana ir vacunar bicho	_Aleoxu_	0.426265001
https://twitter.com/_alexinti/status/1372213300390473733	vacuna harta cuarenteno duplicar caso	_alexinti	0.840746403
https://twitter.com/_alexinti/status/1372634962856443910	dia gente dejar defender weon politico cuarenteno vacuna ayuda nulo salvate fase1 covid19chile	_alexinti	0.914963484
https://twitter.com/_alexinti/status/1380560732350218240	vacuna impedir contagio alivio sintoma	_alexinti	0.449315071
https://twitter.com/_alexinti/status/1380634425956925440	unico wea preocupado ser vacuna inepto culiao	_alexinti	0.380082399
https://twitter.com/_alexinti/status/1390396354346815494	leer permiso ir vacunar correr dia trabajar bajar produccion	_alexinti	0.236190259
https://twitter.com/_alexinti/status/1398242345636839424	estar fila vacuna lado mio haber we escuchar musica celu altavoz flaite antiguo cantar	_alexinti	0.206141323
https://twitter.com/_alexmora_/status/1413210229362368514	esperar proximo semana avance vacunacion menor edad pensar segundo semestre cambio pasoapaso seguro aumentar rezagado querer hacer	_alexmora_	0.068548173
https://twitter.com/_AlexRios/status/1371215832609648647	gracia esperar terminar cuarentena preventivo vacuna saludo	_AlexRios	0.63908565
https://twitter.com/_AliceRussell_/status/1414007916235984896	prender murer vacuna	_AliceRussell_	0.672012329
https://twitter.com/_alonsocl/status/1404882805222522885	francia alemania meter autogol acar charro vacuno	_alonsocl	0.870540977
https://twitter.com/_alvarin_/status/1382745561900650499	vacunacion hacer comparacion millon habitante contagio contar	_alvarin_	0.532780707
https://twitter.com/_alvarin_/status/1393373354837659658	ir vacunar tocar pasar cafe malo	_alvarin_	0.091487765
https://twitter.com/_alvarin_/status/1395820222607659015	vacunar dejar webiar noalcarnetverde	_alvarin_	0.745177686
https://twitter.com/_alvarin_/status/1403361600292204556	vacunar querer ir	_alvarin_	0.319957942
https://twitter.com/_alvarin_/status/1417167185751990277	vacunar chucha	_alvarin_	0.379897296
https://twitter.com/_alvarin_/status/1420728022693556228	llenar piscina olimpico lagrima vacuna	_alvarin_	0.550951004
https://twitter.com/_alvaromunoz/status/1367178350683426820	permiso vacaciones fiscalizacion efectivo anuncio proceso vacunacion punto final pandemia pasar contar	_alvaromunoz	0.096232921
https://twitter.com/_alvaromunoz/status/1368574811904049166	donacion vacuna decir cosa evidente pinera usar vacunacion herramienta politica salvar pesimo gestion mezquindad absoluto criticar medida medio crisis sanitario mundial	_alvaromunoz	0.024990201
https://twitter.com/_alvaromunoz/status/1374758302018600961	columna buscar mostrar rol filosofia medio pandemia hacer pregunta adecuado caso pregunta central combatir virus improvisar espera vacuna surtar efecto	_alvaromunoz	0.148076057
https://twitter.com/_alvaromunoz/status/1374923333972660227	prueba paso paso plan contencion viral improvisacion espera efecto vacuna escribir columna	_alvaromunoz	0.26206547
https://twitter.com/_alvaromunoz/status/1375144538365435904	escuchar alza contagio llevar rm cuarentena responder problema estrategico planificar improvisar espera vacuna hacer efecto planteo	_alvaromunoz	0.322919935
https://twitter.com/_alvaromunoz/status/1376265483331194891	hacer dia escribir columna idea reflexionar implicancia apostar vacunacion relajar medida contencion ver uci morgue ir burar colapsado	_alvaromunoz	0.054864377
https://twitter.com/_alvaromunoz/status/1376338745994186754	vacunacion tal vez proyecto ley existar medida dudo	_alvaromunoz	0.267611235
https://twitter.com/_alvaromunoz/status/1377281860980596740	haber relacion relajacion vacunacion chile empezar relajar medida apostar vacunacion hacer vacunar hacer saber proceso avanzar caso creer razon tener	_alvaromunoz	0.040076077
https://twitter.com/_alvaromunoz/status/1379152166494027777	perdon autocita hacer dia hacer analisis filosofia problema apostar vacunacion dejar lado contencion virus chile volver caso estudio mundial haber hacer	_alvaromunoz	0.190269619
https://twitter.com/_alvaromunoz/status/1380531528254513153	imagino derecha acusar socialismo proceso vacunacion pompa innecesario pandemia controlado	_alvaromunoz	0.576688111
https://twitter.com/_alvaromunoz/status/1381316733303132164	haber gente poso critica sembrar duda sobrar vacuna opuesto pensamiento critico dejar llevar conspiracion infundado desconocer rol ciencia	_alvaromunoz	0.105798185
https://twitter.com/_alvaromunoz/status/1389651900727967747	logica intercambio beneficioso ambito ejemplo estar chile producir auto pais hacer mejor importar vacunacion mercado gran aporte salud publico producir	_alvaromunoz	0.126854271
https://twitter.com/_alvaromunoz/status/1399006409036025859	coincido utilidad promedio movil mostrar efecto positivo vacunacion parecer error decir ir estar medio tragedia prudente comunicar riesgo estar desaparecer	_alvaromunoz	0.438200176
https://twitter.com/_alvaromunoz/status/1400518658997293059	caso fallecido ucis colapsado positividad sumer posible consecuencia polemica astrazeneca cansino proceso vacunacion pinta	_alvaromunoz	0.447349191
https://twitter.com/_alvaromunoz/status/1403054190121848840	abandonar inutil ejercicio pensar pasado lugar flexibilidad inconducente apostado cuarentena implacable alto fiscalizacion ayuda economico rapido mezquindad vacunacion gallo cantar	_alvaromunoz	0.170988441
https://twitter.com/_alvaromunoz/status/1403068586957103104	interesante discusion obligatoriedad vacunacion tiempo pandemia restringe libertad individual aumentar libertad personal estar virus opinar	_alvaromunoz	0.384508252
https://twitter.com/_alvaromunoz/status/1403070391514501123	saber operar vacunacion obligatorio tal vez voto ser decir sancion economico ver mejor forma implementar	_alvaromunoz	0.377181381
https://twitter.com/_alvaromunoz/status/1403906950568583169	ejercicio logica basico quedar claro insostenible llevar ano estado excepcion pandemia estar control buena tasa vacunacion necesario evaluar nuevo forma control virus	_alvaromunoz	0.340609372
https://twitter.com/_alvaromunoz/status/1407331670781476875	liberar comuna alto tasa contagio reconocimiento tacito fracaso estrategia contencion viral hacer autocuidado vacunacion ver salida	_alvaromunoz	0.039089769
https://twitter.com/_alvaromunoz/status/1408872196739584000	dato comunicar hartazgo muestrar vez importancia vacunacion seguir cuidando vacunado	_alvaromunoz	0.460013688
https://twitter.com/_alvaromunoz/status/1413202063471915017	imagino idea toque quedar diferenciado porcentaje cumplimiento esquema completo incentivar vacunacion dar criterio sanitario medida fiscalizar diferencia hora bajisimo cambio estetico pasoapaso	_alvaromunoz	0.105434746
https://twitter.com/_alvaromunoz/status/1415713305142992897	paris comparar australia avance vacunacion olvidar mencionar peor indicador	_alvaromunoz	0.222557068
https://twitter.com/_alvaromunoz/status/1417670206260908035	esperer vacunacion seguir avanzar	_alvaromunoz	0.368253171
https://twitter.com/_alvaromunoz/status/1418272618361368584	celebrar vacunacion competencia acuerdo dibujo	_alvaromunoz	0.335509241
https://twitter.com/_alvaromunoz/status/1419153624446476290	caso discriminacion injusto problema convalidacion rechazo vacunacion	_alvaromunoz	0.632117867
https://twitter.com/_alvaromunoz/status/1422292519493197825	imagino mejor ejemplo describir subjetividad neoliberal extremado persona renunciar rechazo furioso vacunacion cambio consumir consumo interes propio salud bien comun	_alvaromunoz	0.293998957
https://twitter.com/_alvaromunoz/status/1430882369066704899	distopico contar regresivo persona vacunar retrasar hora toque quedar efectividad sanitario justificado	_alvaromunoz	0.110592812
https://twitter.com/_amtottt/status/1418232866975240195	vacuno	_amtottt	0.642558992
https://twitter.com/_amy_may_/status/1367946268010496001	vacuna vacuna igual contagiar efecto sintoma	_amy_may_	0.61425966
https://twitter.com/_amy_may_/status/1367992393862152197	comprado tenir ver calendario tope vacuna suponer parte	_amy_may_	0.521077514
https://twitter.com/_amy_may_/status/1368019730620153858	yomevacuno espana hablar hacer chile ver malo vamoschile	_amy_may_	0.196635813
https://twitter.com/_amy_may_/status/1381287918971523075	decir funcionar demostrar persona vacuna contagio gravedad disminuido	_amy_may_	0.561624289
https://twitter.com/_amy_may_/status/1396648634813489157	ojo empleador dar permiso persona ir vacunar der contrario denunciar	_amy_may_	0.299522966
https://twitter.com/_Andrea_x/status/1399030067750064128	casa faltar hermano segundo dosis pfizer demas dosis covid yomevacuno	_Andrea_x	0.169646084
https://twitter.com/_andreamoraaa/status/1408119808122626052	ponganno vacuna favor	_andreamoraaa	0.498412073
https://twitter.com/_andreamoraaa/status/1410640195276451841	acercar viejito hablar marca bestia empezar decir capitalismo terminar decir vacuna tratar convencer cegado	_andreamoraaa	0.798895836
https://twitter.com/_andreamoraaa/status/1414978087515787266	ofrecer vacuna influza dije necesitar emocion vida	_andreamoraaa	0.422119021
https://twitter.com/_andreamoraaa/status/1415083135239348228	vacuna influenza tener tener peor covid	_andreamoraaa	0.683689952
https://twitter.com/_andreapaz/status/1374016201190486019	semana empezar vacunacion poblacion sano	_andreapaz	0.686495543
https://twitter.com/_andreapaz/status/1376197664392511494	problema vez joven estar peligro acelerar vacunacion supuesto ser inexacto joven vacunar principio mayo	_andreapaz	0.459099919
https://twitter.com/_andreapaz/status/1380648413151236096	calendario vacunacion atrasar haber gente ir corra lista	_andreapaz	0.168071359
https://twitter.com/_andreapaz/status/1381427256015343617	caja abierto tener usar vez ver llamado clandestino vacunacion haber gente esperar	_andreapaz	0.168672651
https://twitter.com/_andreapaz/status/1386060951686942721	ritmo vacunacion anterior vacunar principio mayo actual estar fin junio mes	_andreapaz	0.149245769
https://twitter.com/_andreapaz/status/1391062388204572672	carnet verde critico tuit equivocastir denostar vacuna particular	_andreapaz	0.373548508
https://twitter.com/_andreapaz/status/1396928809253933059	acabar escuchar senora decir ser carnet verde vener vacunar rezagado mismo ser final buen incentivo vacunacion	_andreapaz	0.100305527
https://twitter.com/_andreapaz/status/1398766904161050627	cata dejar viajar tener vacuna correr	_andreapaz	0.676748335
https://twitter.com/_andreapaz/status/1400514012119506948	ud vacunar explicar sintoma tener vacuna normal durar acudir medico parecer	_andreapaz	0.720636368
https://twitter.com/_andresfvb/status/1400461414339284995	caer gente preferir vacuna tener indicacion medico vd poner cansino enojo pq paja ir vez vacunarte	_andresfvb	0.388783216
https://twitter.com/_andresfvb/status/1401238905056342020	rezagadx vacunar	_andresfvb	0.464327514
https://twitter.com/_andresfvb/status/1401912242141007882	medio decir harto tiempo vacuna chino refer pfizer	_andresfvb	0.704950094
https://twitter.com/_andresfvb/status/1402683622621057024	oir feliz cesfam onder casa ir vacunar rapidito dar cuenta vacunar cesfam tener vacunatorio cagado chucha mundo aaaaa	_andresfvb	0.048404485
https://twitter.com/_andresfvb/status/1422248601808515076	rezagado tele decir obligado vacunar dar vida	_andresfvb	0.307319909
https://twitter.com/_andresgc/status/1389678582054756357	vacunar ayuda campana salud	_andresgc	0.23710236
https://twitter.com/_andresurrutia/status/1382848202639085571	lei haber gil vacunar	_andresurrutia	0.416624159
https://twitter.com/_AngelloSanchez/status/1379802058195341313	gran mayoria mundo implementar cuarentena buscar iniciar campana vacunacion masivo venezuela marcar estigmatizar vivienda tal alemania nazi contagiado verdadero descalabro	_AngelloSanchez	0.593355715
https://twitter.com/_AngelloSanchez/status/1386351962384392198	caer interes gente vacunar dosis acumular lugar vio	_AngelloSanchez	0.365080446
https://twitter.com/_Angelotti_/status/1390382357342007299	listo vacuna astrazeneco segundo dosis mes	_Angelotti_	0.466761917
https://twitter.com/_Angelotti_/status/1391518640474836992	pesar tener dia repercusion vacuna astrazeneca fiebre dolor cuerpo dolor brazo pie afiebrado obvio seguir considerar vacunar senal responsabilidad	_Angelotti_	0.29660511
https://twitter.com/_Angelotti_/status/1396889810250391556	ser vacuna astrazeneca tener sintoma dosis	_Angelotti_	0.486751527
https://twitter.com/_Angelotti_/status/1408494636033843210	segundo dosis ok pfizer esperer sintoma vacuna ser astrazeneca yomevacuno	_Angelotti_	0.132224321
https://twitter.com/_anghlerys/status/1416551515897143296	inyectate vacuna creatividad	_anghlerys	0.546577215
https://twitter.com/_anitacardenas/status/1411893735814750213	tener turno vacunar dia rindo vacuno	_anitacardenas	0.347066224
https://twitter.com/_anitacardenas/status/1412964795259752452	vacunacion acercar enfermera ay dio miooo enfermero tranquilo tenga clavo aguja desmaio	_anitacardenas	0.283098698
https://twitter.com/_anitacardenas/status/1413270183918063617	vacuna hacer dormir hora normal gana vivir	_anitacardenas	0.480634451
https://twitter.com/_anniic9/status/1397931864590008320	entender papa mayo vacunar arqueo vacuna vacunar centro tocar hacer ecuador existir privilegio	_anniic9	0.062027097
https://twitter.com/_anniic9/status/1400521772617900042	tener ver vacuna hacer inmune huevado parar	_anniic9	0.819579124
https://twitter.com/_anntonella/status/1403739643435233282	semana descubri tener idea gente querer vacunar ignorante ano creer saber leer estupidez cadena whatsapp noticia falso facebook	_anntonella	0.055659831
https://twitter.com/_anntonella/status/1418424670827782144	acabar leer publicacion aconsejar hablar gente querer vacunar vaina bue aplico decir pierdo paciencia animal monte repitar estupidez informacion verificado	_anntonella	0.425071269
https://twitter.com/_Antra_/status/1369047070678646795	segundo dosis yomevacuno	_Antra_	0.160070419
https://twitter.com/_anyelm_/status/1388610057982648320	buen tarde vacunar papa vacuna astrazeneco tener dolor brazo cabeza tomar dar indicacion	_anyelm_	0.075566411
https://twitter.com/_anyelm_/status/1398282285816991749	buen dia papa vacunar astrazeneca abril leir persona tener vacuna poner segundo dosis dia ir fecha poner carnet dia dia	_anyelm_	0.326180995
https://twitter.com/_anyelm_/status/1420078530860302341	pregunto fecha haber estar junio vacunar consulto tener problema momento ir	_anyelm_	0.17318213
https://twitter.com/_applepii_/status/1374403958077202432	vocal mesa vacunar	_applepii_	0.325441808
https://twitter.com/_applepii_/status/1382458143423225858	tener hacer dibujo sexual vacuna nivel misoginia pleno wn	_applepii_	0.583077669
https://twitter.com/_applepii_/status/1385756715124236292	desperte sentir clase brujeria tener vacuna sentir poronga mocosa	_applepii_	0.280183613
https://twitter.com/_Ara_J/status/1404430052562026497	bue gente vine vacunar hacer fila querer sentar jsjsjsjsjsjs	_Ara_J	0.2927652
https://twitter.com/_araceligm/status/1367931796709650440	empezar vacunar docente logro entender hacer guante tipo	_araceligm	0.370128691
https://twitter.com/_araceligm/status/1401184833779474435	reprogramar turno pa vacuna habio pasado enterar aislado	_araceligm	0.257131606
https://twitter.com/_araceligm/status/1402290917789343745	jajzjar tocar vacuna mama ver entrar salir bano	_araceligm	0.104427606
https://twitter.com/_araceligm/status/1412525312701878279	fuaaaa querer vacunar	_araceligm	0.436771929
https://twitter.com/_araceligm/status/1415753320728305674	decir mama queriar acompaner poner vacuna grande descompusar	_araceligm	0.405250341
https://twitter.com/_ArceYanez/status/1371163550975205377	tocar segundo dosis vacuna	_ArceYanez	0.206662357
https://twitter.com/_ArceYanez/status/1372063000480321536	sentir cansado trabajar forma exhaustivo ser vacuna	_ArceYanez	0.332115829
https://twitter.com/_ArceYanez/status/1376204308027478017	parecer vacuna mayor hacer efecto bajar caso cama rango edad	_ArceYanez	0.357012093
https://twitter.com/_ArceYanez/status/1383502668581138437	abstener tomar hora vacuna	_ArceYanez	0.500391126
https://twitter.com/_ArceYanez/status/1397195085482237957	aburrir cola culia quier vacunar vacun ande tratar weon borrego vacunar ridiculo culia	_ArceYanez	0.606933653
https://twitter.com/_ArDiS/status/1390317176075300864	simple pasaporteverde servir viajar ir cine ir restaurant ir concierto ir estadio querer vacunar ok libertad repartir estupidez seguir encerrado querer	_ArDiS	0.085369527
https://twitter.com/_ArDiS/status/1408407200272470021	permiso vacacion cag quedar igual gente respetar vacuna cuarentena funcionar sector ocup ver familia ano agradecer contigochv	_ArDiS	0.712521613
https://twitter.com/_ArielTG1/status/1397983987981819908	rezagar vina dirijo vacunacion vivo vina centro	_ArielTG1	0.232469171
https://twitter.com/_Aurora19_JK/status/1403086597097152518	astresponde pasar persona tener dosis sinovac caer igual uci funcion vacuna	_Aurora19_JK	0.40139553
https://twitter.com/_avabby/status/1372637740727164932	obligatorio vacunar sal vocal verdad caso voluntario vacuna vacunar salir vocal mesa	_avabby	0.608407617
https://twitter.com/_avabby/status/1373367561790840832	chile poner 2nda dosis sinovac efecto vacuna ver mediado abril este tremr error	_avabby	0.232240111
https://twitter.com/_avabby/status/1373387542951780354	vacuna sinovac dar inmunidad aprox semana 2nda dosis marzo comenzar proceso 2nda dosis momento generar inmunidad vacunado ir ver efecto chile	_avabby	0.039717197
https://twitter.com/_avabby/status/1373675261728800769	entender punto estar sacar conclusion vacuna chino partir dato chile decir cortar contagio demorar haber dato concreto saber	_avabby	0.324302644
https://twitter.com/_avabby/status/1373675892023644165	ir punto chile estar fase sinovac salir primero resultado buen cierto publicar informacion completo sabr limitacion vacuna mismo haber info ensayo brasil	_avabby	0.296808481
https://twitter.com/_avabby/status/1373829502023917571	decir poblacion tener 2nda dosis haber relacion uso vacuna eficacia brasil aumento contagio momento abril ver efecto	_avabby	0.214976341
https://twitter.com/_avabby/status/1374468445480226818	laboratorio dudoso chile llevar ano comprando mismo laboratorio vacuna influenza usar ano invierno	_avabby	0.63435322
https://twitter.com/_avabby/status/1377826285553135622	israel vacunar chile ver efecto vacuna chile vacuna suficiente ver efecto comparacion absurdo ridiculo cuestionar vacuna chino mil vacuna medicamento chino visitir hospital	_avabby	0.85268867
https://twitter.com/_avabby/status/1378044882011426822	eficacia vacuna influenza sorprender chino tener alto eficacia prevenir muerte ser importante dio verdad creer contar saber quedar tontera leer twitter	_avabby	0.500529528
https://twitter.com/_avabby/status/1378050775964864512	hable efecto secundario hable eficacia mismo utilizar bandera lucha cuestionar vacuna pais ser agrado	_avabby	0.603824019
https://twitter.com/_avabby/status/1378053513712914437	vacuna influenza fabricar mismo hacer sinovac chile hacer ano ser decir buscar revista cientifico pagina confiable twitter gente publica tonteria	_avabby	0.105886936
https://twitter.com/_avabby/status/1378055291791675392	decir chile utilizar vacuna influenza china hacer ano decir conocimiento causa vacuna mirar gente tener mismo efecto secundario leve	_avabby	0.774571478
https://twitter.com/_avabby/status/1378067148103356432	conocer realidad medicamento dar lujo cuestionar vacuna base cientifico caballero recuerde palabra comentar pzifer sinovac motivo respondi	_avabby	0.528501153
https://twitter.com/_avabby/status/1378070984134119426	comparar situacion chileisrael tiempo diferente cuestionar vacuna chino cansino utilizar chile	_avabby	0.6626302
https://twitter.com/_avabby/status/1378072421358567425	exacto cuestionar efectividad vacuna aplicar chino tener alto efectividad evitar muerte mismo occidental	_avabby	0.676563203
https://twitter.com/_avabby/status/1378074320459730951	caballero referir vacuna chino comunista adoptar palabra	_avabby	0.6372208
https://twitter.com/_avabby/status/1378077829989085186	ir punto socia alemana china socio distribuir vacuna ver turbio cosa	_avabby	0.249623805
https://twitter.com/_avabby/status/1381684742618222604	chile pequeno porcentaje tener dosis dia inmunidad ser hospital colapsado tener ver vacuna hecho alza contagio rango etario joven vacunado	_avabby	0.408210754
https://twitter.com/_avabby/status/1381700088729366528	hacer hincapie dosis vacuna tener probabilidad contagiarte vacuna evitar muera final importante	_avabby	0.120511413
https://twitter.com/_avabby/status/1381700443647180800	comentar mismo contagiado entrar hospital estar ano gente mayor vacunado entrar hospital estimar vacuna funcionar	_avabby	0.733407378
https://twitter.com/_avwar1/status/1398302897818025988	todo palabra grande considerar poblacion adulto mayor vacunar cronico grupo joven grupo concentrar gran masa	_avwar1	0.076419592
https://twitter.com/_avwar1/status/1403214408113954817	estar covid creer conveniente vacunir pq igual vacuna vez dejar primero dia mejor esperar par sintoma covid dir alto evaluar dia colocar base sintoma	_avwar1	0.329737246
https://twitter.com/_avwar1/status/1407415921858199555	vacuna proteger pfizer tener efecto secundario pronunciado colocar persona patologia haber tener ojo haber dosisgt	_avwar1	0.362627506
https://twitter.com/_ayleencm_/status/1405305674083581958	premiosmtvmiaw mtvlaparejacache mtvlaiconokenia mtvlaemergentemaria mtvlafandomkeninis mtvlastoriadorkenia mami vacunar	_ayleencm_	0.245152533
https://twitter.com/_ayleencm_/status/1405704945630953474	querer vacunar premiosmtvmiaw mtvlaparejacache mtvlaiconokenia mtvlastoriadorkenia mtvlafandomkeninis mtvlabichotaanitta mtvlacrushjoaco mtvlalipsyncmaca	_ayleencm_	0.276348174
https://twitter.com/_ayleencm_/status/1411058563498364930	dolor brazo vacuna hacer	_ayleencm_	0.315735638
https://twitter.com/_ayotl/status/1403798884888068099	suen gracia so far tomar todita medida posible mega encerrado gracia vida vacuna sintoma leve	_ayotl	0.250469208
https://twitter.com/_ayotl/status/1408182186147299337	ser emitir juicio realidad ajena igual alegrar tener propio vacuna	_ayotl	0.508976281
https://twitter.com/_ayotl/status/1408447049847214083	dar alto justito ahorita ar poner segundo dosis vacuna gracia pendiente	_ayotl	0.416317999
https://twitter.com/_ayotl/status/1408482696725204998	gente hacer semana dar alto cobi mojar culito palmo frio pusar segundo dosis vacuna	_ayotl	0.177899331
https://twitter.com/_azanni/status/1414734112485744643	vacuna eutanasia querer	_azanni	0.722637951
https://twitter.com/_b3njv__/status/1422238822969004033	querer ver colo vacuna nacional	_b3njv__	0.366514266
https://twitter.com/_badgalsilvi/status/1386677319046213638	hola querer vacunar	_badgalsilvi	0.333895504
https://twitter.com/_badgalsilvi/status/1387411986938531840	sie mundo vacunar cansado 4g	_badgalsilvi	0.454777718
https://twitter.com/_badgalsilvi/status/1391736839589990405	calendario semana vacunar	_badgalsilvi	0.201982886
https://twitter.com/_badgalsilvi/status/1396884228969836559	logica ministerio salud impresionante vacunar paciente cronico	_badgalsilvi	0.205414623
https://twitter.com/_badgalsilvi/status/1396890530924089349	capaz semana toco vener vacunatorio providencia cola gente rezagado queriendo vacunar	_badgalsilvi	0.034219712
https://twitter.com/_badgalsilvi/status/1397201789741588484	hola vacunar	_badgalsilvi	0.359098852
https://twitter.com/_badgalsilvi/status/1397524109534367746	parque almagro empezar vacunar gente tener internet	_badgalsilvi	0.16994673
https://twitter.com/_badgalsilvi/status/1397535379834740736	ver video senor pegar cuchar colocar vacuna jajajaa mejor comentario	_badgalsilvi	0.152365088
https://twitter.com/_badgalsilvi/status/1400458060276015119	vacuna tumba horrible	_badgalsilvi	0.482756048
https://twitter.com/_badgalsilvi/status/1402999330886148105	vacunar necesitar monedero vacunar	_badgalsilvi	0.396024227
https://twitter.com/_badgalsilvi/status/1405924317288927236	querer vacunar saber tener fin semana embutar 3g coca nariz descarar	_badgalsilvi	0.172636628
https://twitter.com/_badgalsilvi/status/1407703079995297799	mojar fila vacuna mismo	_badgalsilvi	0.615119994
https://twitter.com/_badgalsilvi/status/1407744853157597194	gato reventar conazo llegar tener energia vacuna dar fatiga horrible	_badgalsilvi	0.470478117
https://twitter.com/_badgalsilvi/status/1408486454490275843	mejor vacuna calner	_badgalsilvi	0.426166713
https://twitter.com/_badgalsilvi/status/1409597793317031938	vacunacion afrontar cifra alto igual cuarentena cuarenteno empresa sacar permiso trucho fiscalizacion aparte magallan cifra gracia vacunacion mejorar	_badgalsilvi	0.251833409
https://twitter.com/_badgalsilvi/status/1409906959785119744	estar aprobacion vacuna unico preguntar	_badgalsilvi	0.568980217
https://twitter.com/_badgalsilvi/status/1410598352547311620	par hacer ruta vacunacion	_badgalsilvi	0.370520383
https://twitter.com/_badgalsilvi/status/1425291449491415048	fucking gente vacuna	_badgalsilvi	0.532043457
https://twitter.com/_bambitoo/status/1384168247738523661	proximo semana vacunar nervioso	_bambitoo	0.344670236
https://twitter.com/_bambitoo/status/1396835133085429761	abuela antivacuna vacunar	_bambitoo	0.539937794
https://twitter.com/_bambitoo/status/1397642946321821702	libertad derecho libre hacer parecer odio gente culiar querer vacunar encuentro cosa egoista	_bambitoo	0.558891177
https://twitter.com/_bambitoo/status/1403383658636005380	weona instagram andar decir vacuna nuevo dictadura estupidez tener limitee	_bambitoo	0.228084862
https://twitter.com/_bambitoo/status/1417296439890219013	logica vacuno papa vacunar hijo esperar nino jardin vacunado hijo protegido exponer vacuna	_bambitoo	0.706293523
https://twitter.com/_baradit/status/1377365966875619328	variantepinera invitar tomar cafecito comer empanadita ir mall salir vacaciones trabajar lunes viernes comenzar clase presencial nino vacunar masa hacer trazabilidad encerrar ayuda infeliz	_baradit	0.0216676
https://twitter.com/_Barbara_102/status/1400255899722260482	doler brazo vacuna	_Barbara_102	0.237965822
https://twitter.com/_barkitty/status/1389001312008802305	confundido decir semana vacuna tener twitter ministerio decir ser mayo aclarar	_barkitty	0.216452062
https://twitter.com/_BarraSuelo_/status/1423507585907429377	hermano poner primero dosis vacuna dia dijr hacia jsksjjskajaa	_BarraSuelo_	0.462487072
https://twitter.com/_BarraSuelo_/status/1424942887607939072	revisar pagina vacuno tocar 2do dosis semana pasado correr semana	_BarraSuelo_	0.156965524
https://twitter.com/_barreratech/status/1400790332531515401	suspender vacuna zeneco pais aguantar queja hombre fiebre mismo tiempo	_barreratech	0.61695081
https://twitter.com/_barrientos_/status/1380879789742030849	referir vacuna ofrecer inmunidad evitar complicacion sintoma mismo ocurrir avifavir menor medida lado gobierno rechazar invertido trazabilidad	_barrientos_	0.17037183
https://twitter.com/_barrientos_/status/1402265884094349326	dar enter perfecto claro medicamento vigilar llevar folleto recomendacion posible efecto adverso porcentaje caso posible verdad enter miedo vacuna enfermedadmuerte	_barrientos_	0.344556868
https://twitter.com/_barrientos_/status/1402369323696545795	ser entender contar decision vacunar ser querer vacuno afectar afectar po ayuda circular virus pon riesgo resto	_barrientos_	0.125409812
https://twitter.com/_bastimoraleslc/status/1383596318057123843	ejemplo esperar turno vacunar afectar persona rodear yomevacuno	_bastimoraleslc	0.032214731
https://twitter.com/_beejournalist_/status/1367120097622581251	saber vacuna efectivo dia segundo dosis exponer exponer trabajar seguir hacer resto ignorancia caricatura tuyo buen dia	_beejournalist_	0.145105302
https://twitter.com/_beejournalist_/status/1367147408510103554	awwww faltar agus explico chile responsable vacunacion red salud publico acceso universal gratuito vacuna confundir neoliberalismo tener plata negociar compra entender	_beejournalist_	0.140408695
https://twitter.com/_beejournalist_/status/1367446888908267520	gran problema ilusion privilegiar clase presencial verdad interesar educacion vacunar comunidad educativo deber cerrar comercio esencial controlar privilegiar clase	_beejournalist_	0.302266419
https://twitter.com/_beejournalist_/status/1367530396846608390	depender vacunar septiembre tener proteccion anticuerpo vacuna esperar ver actuar posterior vacunacion medida seguir ano especialista	_beejournalist_	0.050130546
https://twitter.com/_beejournalist_/status/1367607501965950978	valiente llegar vacuna pedi certificado seguir cuidar obvio parecer presar contar dia poner bendito vacuna	_beejournalist_	0.331023395
https://twitter.com/_beejournalist_/status/1369753809015238662	llegar momento martes tocar vacuna obvio yomevacuno porfin	_beejournalist_	0.058419853
https://twitter.com/_beejournalist_/status/1369974881388011524	calcular vacunar pasar comprar enganito navidad	_beejournalist_	0.465758085
https://twitter.com/_beejournalist_/status/1369981380566876160	gracia sugiero relacionar lamentable muerte vidiella vacuna disparer pie responsabilidad explicar efectivo dia segundo dosis	_beejournalist_	0.505392373
https://twitter.com/_beejournalist_/status/1370852894921068545	tener entender hipotiroidismo incluido enfermedad cronico vacunar	_beejournalist_	0.15642491
https://twitter.com/_beejournalist_/status/1371305838187577344	enfermedah edad vacunar diciembre otsea	_beejournalist_	0.489902675
https://twitter.com/_beejournalist_/status/1371474118411948033	rey ir vacunar edad tomar cosa ligera	_beejournalist_	0.145183951
https://twitter.com/_beejournalist_/status/1371587640445784066	haber contraindicacion copetit vacuna cierto justo necesario dia mierda yomevacuno	_beejournalist_	0.196834326
https://twitter.com/_beejournalist_/status/1371801220554317827	llegar momento fila pior yomevacuno	_beejournalist_	0.138190359
https://twitter.com/_beejournalist_/status/1371819103581843458	buen espacio vacunacion tener persona vacunar recinto epicentro llevar hora hacer fila quedar caer feo	_beejournalist_	0.060640454
https://twitter.com/_beejournalist_/status/1371831556185133058	estar yomevacuno jodar vener alumbrar ser vacunar febrero querer tener	_beejournalist_	0.096055478
https://twitter.com/_beejournalist_/status/1371832904670646273	cabra joven siiiii fin alumbre vacuna mirar esperar eternidad pinchazo	_beejournalist_	0.205695271
https://twitter.com/_beejournalist_/status/1371844006917853186	fila eterno llegar salir estar pfizer cronico edad padrastro tb cronico mama poner sinovac final importante vacunar gaia	_beejournalist_	0.019342393
https://twitter.com/_beejournalist_/status/1372306329373642758	exacto mismo pensar verer data final cuenta insur confianza poblacion principal vacuna inocular entregar informacion proximo dia	_beejournalist_	0.118326873
https://twitter.com/_beejournalist_/status/1372893036372500481	recibir mensaje dudar cronico vacunar semana loco webiar puta vida peso andar dudar audacia carino vayanse ratito mierda yomevacuno	_beejournalist_	0.043713391
https://twitter.com/_beejournalist_/status/1374485684711354381	saber empleador amonestar vacunar horario laboral comuna existir posibilidad hacer fin semana preguntar serio yomevacuno	_beejournalist_	0.012560308
https://twitter.com/_beejournalist_/status/1374773418344742922	hacer vacuna amorssss	_beejournalist_	0.558202147
https://twitter.com/_beejournalist_/status/1374797457029206022	negrito decir consultorio contar minimo vacunar dia ultimo dosis vacuna coronavirus farmacia agendar dosis poner venta proximo semana	_beejournalist_	0.071757346
https://twitter.com/_beejournalist_/status/1374809071442874375	existir informacion comenzar vacunacion influenza menor edad	_beejournalist_	0.34603852
https://twitter.com/_beejournalist_/status/1374817741648060428	comenzar vacunacion influenza	_beejournalist_	0.278340429
https://twitter.com/_beejournalist_/status/1374919919683432455	poner pfizer reaccion fuerte sinovac dificil ser vacuna estar sueno cuerpo molido dia hablar familiar medico dar total confianza bue consulte cuentano	_beejournalist_	0.748485804
https://twitter.com/_beejournalist_/status/1375465499119718403	alegrar trombo ojo vacuna estar fase experimental dar permiso pasar fase investigacion persona diferente edad raza existir interseccion medicamento pasar c	_beejournalist_	0.629282176
https://twitter.com/_beejournalist_/status/1376261473291411456	vacuna amor	_beejournalist_	0.510692835
https://twitter.com/_beejournalist_/status/1379114202640572416	putar weona desubica obvio estar edad ser grupo to creer vacuna amor	_beejournalist_	0.142462581
https://twitter.com/_beejournalist_/status/1379636171475652609	basico periodismo saber profesional comunicacion vacunar marzo buen	_beejournalist_	0.191850305
https://twitter.com/_beejournalist_/status/1381986109584990209	funcioner conjuro estar yomevacuno ps dia siguiente comenzar 5g	_beejournalist_	0.073152065
https://twitter.com/_beejournalist_/status/1382311346813947909	culpar dolor brazo vacuna	_beejournalist_	0.491315722
https://twitter.com/_beejournalist_/status/1382459312686137350	comentario idiota dia sepan disculpar reaccion vacuna tener pelotudo habitual tener pegar explicar medida gobierno	_beejournalist_	0.280089825
https://twitter.com/_beejournalist_/status/1382507350909673473	genio firmar documento limitar esfuerzo terapeutico vacunar ocupar vm ud sorry	_beejournalist_	0.506808817
https://twitter.com/_beejournalist_/status/1384554671491227650	chayanne vacunar cresta vacunamemujervacuname yomevacuno	_beejournalist_	0.097861856
https://twitter.com/_beejournalist_/status/1389957231928561665	tomate molestia sugirir poner dia vacunacion reaccion tomar harto agua paliar dolor cabeza darte copete ayudar deshidratar der gracia dio poner sputnik	_beejournalist_	0.094845265
https://twitter.com/_beejournalist_/status/1389958349823807493	mejor doler cuerpa cabeza harto aguito dar sueno wn sputnik dia tomar contraindicacion vacuna poder vivir chile	_beejournalist_	0.03183651
https://twitter.com/_beejournalist_/status/1391970728568836096	chile pais solidario ver video responder vacunate yomevacuno	_beejournalist_	0.112820745
https://twitter.com/_beejournalist_/status/1393641673725562884	entiende resultado tener mortalidad vacuna efectividad vacuna actuar persona efectivo vacuna mundo garantizar efectividad	_beejournalist_	0.295483112
https://twitter.com/_beejournalist_/status/1394744886868467715	deber boicotear boicotear empresa incentivar premiar vacunacion medida sanitario clave enfrentar superar pandemia boicotier pelotudo	_beejournalist_	0.112413585
https://twitter.com/_beejournalist_/status/1396480698027020294	saber preocupar grafico subida grupo leve preocupante indicar inmunidad reducido vacuna grupo nna haber responsabilidad padre feliz enviando cole	_beejournalist_	0.02994296
https://twitter.com/_beejournalist_/status/1396927495413305351	mencionar mismo llamar atencion subida caso leve preocupante considerar tiempo vacunacion grupo inmunidad mes necesitar urgente dato estudio inmunidad grupo	_beejournalist_	0.118933767
https://twitter.com/_beejournalist_/status/1397596527892353024	vacuna efectivo contagio muerte numero disminuir minimo lamento familia tipo info alimentar conspiranoico hacer flavo favor proceso	_beejournalist_	0.086459398
https://twitter.com/_beejournalist_/status/1397896096240836610	considerar variante ser circulante pais vacuna comienzo recomendar gt60a preprint razon alza contagio hospitalizacion grupo 6070o hacer	_beejournalist_	0.369698226
https://twitter.com/_beejournalist_/status/1399338776586076162	uk usado efectivo contagio imposible comparar covid vacuna	_beejournalist_	0.325537503
https://twitter.com/_beejournalist_/status/1399464533379497992	acabar hablar prima buena apoyar feliz autorizacion isp vacunacion nna sobrina vacunar ver prima seguir	_beejournalist_	0.084585905
https://twitter.com/_beejournalist_/status/1400507539058528261	parecer suspension vacunacion astrazeneca	_beejournalist_	0.412075162
https://twitter.com/_beejournalist_/status/1402302525278203911	llamar vacunar segundo dosis menor ano recibir primero inoculacion astrazeneca registrar efecto adverso	_beejournalist_	0.527919769
https://twitter.com/_beejournalist_/status/1405551912674639876	claro ver estadistica ingreso uci persona vacunado mayor esquema completo vacuna otorgar inmunidad descontrolado unico genera contagio mortalidad dej mirar ombligo	_beejournalist_	0.057651967
https://twitter.com/_beejournalist_/status/1408595173949464576	uta imagino fundamento vacunar	_beejournalist_	0.547211945
https://twitter.com/_beejournalist_/status/1408604304626311169	pailon peludo hijo necesitar decir fundamental vacunar wn hombre soberano cacho viejito obvio	_beejournalist_	0.129747272
https://twitter.com/_beejournalist_/status/1412775630559719424	sip grueso profe vacunar marzo ser edad corrijo primero ser fin febrero mayoria marzo clase comenzar terminar proceso mayo	_beejournalist_	0.077586561
https://twitter.com/_beejournalist_/status/1415520864829849603	hombre ano querer recibir vacuna contraer covid19 hospitalizar intubado estar ecmo requirer doble trasplante pulmonar weon vacunate	_beejournalist_	0.095363945
https://twitter.com/_beejournalist_/status/1416437120508510212	gestion vacuna funcionar alejado modelo neoliberal inoculacion gestion cargo aps ir territorio vacunar loco	_beejournalist_	0.134751558
https://twitter.com/_beejournalist_/status/1416488851040788485	jajajajajajajajar pag estado ese sistema neoliberal querer reducir minimo ser estado tendriar nivel vacunacion tener	_beejournalist_	0.099984169
https://twitter.com/_beejournalist_/status/1416512729272225794	claro proceso vacunacion quedar mano privado	_beejournalist_	0.137679935
https://twitter.com/_beejournalist_/status/1419049055402004480	poder publico privado guardar derecho acceso dependencia querer vacunar llor simple	_beejournalist_	0.30928266
https://twitter.com/_beejournalist_/status/1420854340701523972	obligatorio privado reservo derecho contratar aceptar practica vacuna simple	_beejournalist_	0.724673092
https://twitter.com/_beejournalist_/status/1422266379332374531	pena querer vacunar	_beejournalist_	0.395910501
https://twitter.com/_beejournalist_/status/1422292560656142336	mismo arao decir hacer tiempo tipo vacuna posible alcanzar inmunidad rebano insistir mintir pasar cuchufleta	_beejournalist_	0.347507179
https://twitter.com/_beejournalist_/status/1423333389785051141	dosis refuerzo cuarto quinto dalir teni brazo yomevacuno revacuno vohdale	_beejournalist_	0.075165242
https://twitter.com/_beejournalist_/status/1424786874955182086	vacunado caer recordar vacuna efectivo importante mantener medida distanciamiento mascarilla ventilacion lavado mano vacuna ayuda caer forma grave mayoria morir	_beejournalist_	0.064280927
https://twitter.com/_beejournalist_/status/1425911756170346502	tercero dosis pfizer presentar certificado medico vacunar realizar cambio vacuna	_beejournalist_	0.383171141
https://twitter.com/_beejournalist_/status/1425912094009008133	inoculsrte sinovac az dosis refuerzo pfizer presentar cert medico condicionpatologia cambio vacuna	_beejournalist_	0.186155796
https://twitter.com/_bel_en/status/1396649487054118912	carnet verde cumplir aumentar vacunacion filo gente salir permiso cuarentena igual playa caso diario usar apoyo reducir paciente critico	_bel_en	0.417393178
https://twitter.com/_belenaza/status/1379120904572174340	rezagado grupo anterior ir vacunar dia	_belenaza	0.125604749
https://twitter.com/_belenaza/status/1381621240700473347	vacunar comundo residir	_belenaza	0.3755458
https://twitter.com/_belenaza/status/1387754872406151178	preguntar mujer tener vacuno dosis quedar embarazado guagua nacer inmune covid	_belenaza	0.763991117
https://twitter.com/_belenaza/status/1391731481282744330	buen dia miercol vacuno yiaiii	_belenaza	0.561586857
https://twitter.com/_belenaza/status/1392470477931692035	tocar vacunar	_belenaza	0.235927254
https://twitter.com/_belenaza/status/1400544663615029249	ver video chica vacunar conde vacunar	_belenaza	0.249992818
https://twitter.com/_belenaza/status/1400804570788515843	enterar conce ya vacunar nino comenzar periodo vacunacion joven ano	_belenaza	0.119038999
https://twitter.com/_belenaza/status/1400836454696337417	calendario vacunacion proximo semana	_belenaza	0.142407894
https://twitter.com/_belenaza/status/1403431479158493186	igual encuentro impresionante tener dosis vacuna virus aparecio hacer ano medio lovescience	_belenaza	0.27263245
https://twitter.com/_belenaza/status/1404443714035068932	vacunar adolescente	_belenaza	0.306682885
https://twitter.com/_belenaza/status/1408134800234323971	anunciar calendario vacunacion proximo semana pagina	_belenaza	0.079312474
https://twitter.com/_belenaza/status/1414963952879013900	preguntar dia esperar vacunar hijo resfriado	_belenaza	0.371605039
https://twitter.com/_belenaza/status/1415650485302857731	buen dia vacunar adolescente	_belenaza	0.266242504
https://twitter.com/_belenaza/status/1415658987123585028	vine vacunar adolescente haber quiebre stock vacuna pfizer nivel nacional decir acar plaza egana	_belenaza	0.06142962
https://twitter.com/_belenaza/status/1415667676882505728	plaza egana vacunatorio informar haber quiebre stock pfizer nivel nacional retomar vacunacion persona ano	_belenaza	0.077908516
https://twitter.com/_belenaza/status/1415680402946023429	ver necesario aclarar sgte haber estudio autorizacion permitir vacunacion chile der menor ano vacuna pfizer	_belenaza	0.511202097
https://twitter.com/_belenaza/status/1415692076893806597	habra quiebre stock pfizer vacunar semana	_belenaza	0.166961551
https://twitter.com/_belenaza/status/1415809445448359943	responder ser vacunar hijo vacunatorio plaza egana decir haber quiebre stock pfizer nivel nacional llegar calendario alcanzar gracia	_belenaza	0.021471024
https://twitter.com/_belenaza/status/1417100601096380417	vacunar hijo	_belenaza	0.422889531
https://twitter.com/_belenaza/status/1421239412013338627	campana vacunacion inglaterra elton johr francia	_belenaza	0.346048623
https://twitter.com/_belenaza/status/1422329199134756864	influencers vacuna salir miami	_belenaza	0.514291644
https://twitter.com/_belenaza/status/1425811625957859328	l vacuna tipo mrno laboratorio especifico	_belenaza	0.105575711
https://twitter.com/_belenaza/status/1428679954955444226	buen dia vacunar	_belenaza	0.440327257
https://twitter.com/_belenaza/status/1430901224577007626	expuesto primero vacunar	_belenaza	0.606943309
https://twitter.com/_Bellen_01/status/1415483402548129793	debir vacunar semana pasado dar covid esperar semana vacunar	_Bellen_01	0.55425936
https://twitter.com/_benitezz_m/status/1374804484535300097	ser vacunar cachar pusar terrible nervioso fine	_benitezz_m	0.375273764
https://twitter.com/_benjaminchavez/status/1415281619326447621	posible agarrar dolor cuerpo fiebre vacuna explotar cabeza	_benjaminchavez	0.221954733
https://twitter.com/_beto_z/status/1405013917080895491	jajajar cuentar encontrar citoplasma cuerpo decir vacuna alienigeno	_beto_z	0.691625118
https://twitter.com/_betosanchez/status/1396789009142145027	vacuna parecer sonarinformativo	_betosanchez	0.57533437
https://twitter.com/_bhad_bae_/status/1408203431739809794	perdon preocupar salud pensar futuro querer vacunar vacuna funcioner	_bhad_bae_	0.27214551
https://twitter.com/_BkMixer_/status/1398301745122525185	chucho hacer gente hacer fila fantasilandia deberiar guardar vacunar esperar hacer fila fonda septiembre	_BkMixer_	0.344734967
https://twitter.com/_BkMixer_/status/1399707051421585410	colocar vacuna pfizer elegir estudio mostrar efecto combinar inyeccion laboratorio distinto traves	_BkMixer_	0.838686585
https://twitter.com/_BkMixer_/status/1400525260806668288	vacunar nuevo digoyo	_BkMixer_	0.469252437
https://twitter.com/_BL4ckf0x_/status/1401254867998478336	ud vacuno	_BL4ckf0x_	0.759127855
https://twitter.com/_Blue__Rose/status/1372172888623681542	tocar vacunar cuarenton	_Blue__Rose	0.140767038
https://twitter.com/_Blue__Rose/status/1377622028228964354	vacunar resfriado	_Blue__Rose	0.530930817
https://twitter.com/_Blue__Rose/status/1379869612934901761	ojo cerciorar jeringa estar vacunachilito	_Blue__Rose	0.532182515
https://twitter.com/_Blue__Rose/status/1384121756240146437	ir vacunar nervio	_Blue__Rose	0.231851488
https://twitter.com/_Blue__Rose/status/1389237881940676608	antofagasta vacuna saber tocar	_Blue__Rose	0.278787494
https://twitter.com/_Blue__Rose/status/1395092722080522245	ir vacunar enfermera explicar	_Blue__Rose	0.373612344
https://twitter.com/_Blue__Rose/status/1400066505237221379	ir segundo dosis vacuna	_Blue__Rose	0.307326555
https://twitter.com/_Blue__Rose/status/1400077948301021185	igual vacuno	_Blue__Rose	0.658377886
https://twitter.com/_Blue__Rose/status/1400147764030365703	ser vacunar vola aaaaaajajajajar	_Blue__Rose	0.41938889
https://twitter.com/_Blue__Rose/status/1400267857519390720	segundo vacuna puesta dar covid morir	_Blue__Rose	0.713608563
https://twitter.com/_Blue__Rose/status/1428370628906680326	perder carnet vacunacion saber hacer	_Blue__Rose	0.503867209
https://twitter.com/_blxeside/status/1366892481619652613	problema pareja negar vacuna puesto informacion imagen estar pagina	_blxeside	0.737415016
https://twitter.com/_blxeside/status/1366892838668148755	independiente categoria correcto haber listado enfermedad categoria diabete entrar junto ende poner acuerdo entregar informacion ir recibir vacuna	_blxeside	0.217642069
https://twitter.com/_blxeside/status/1366895188870893570	error simple entrega informacion red social centro vacunacion asco lindo decir valer semana vacunar ir mismo centro niegar error informativo	_blxeside	0.086662322
https://twitter.com/_blxeside/status/1366895226489552896	diabete tipo vacuna negado	_blxeside	0.232402086
https://twitter.com/_blxeside/status/1367534736072208386	hacer dia persona preguntar gente diabete tipo vacunar decir negar sausalito vina problema entrega info hacer caso	_blxeside	0.065637738
https://twitter.com/_bobbyjackson/status/1384233868845146117	gobierno vacunar gran porcentaje poblacion bono clase medio	_bobbyjackson	0.476046562
https://twitter.com/_boobking/status/1381436829468098560	es importante saber eficacia hacer poblacion significar persona efectividad ser ver pesar gente contagie vacuna ayudar presentar enfermedad grave covid	_boobking	0.09727627
https://twitter.com/_boobking/status/1382781383672799236	bue bue recordar relajar tener vacuna	_boobking	0.426339686
https://twitter.com/_boobking/status/1383172560045682692	cuarenton ser querer vacunar dar cupo joven desesperado fa	_boobking	0.228206813
https://twitter.com/_boobking/status/1391798809727062019	mayo llegar dosis vacuna	_boobking	0.371877998
https://twitter.com/_boobking/status/1392128255373811718	vacuna poner	_boobking	0.616003096
https://twitter.com/_boobking/status/1392133654965522432	depender test igual ajdjd vacuna generar proteina presente virus gener anticuerpo anticuerpo reconocido test	_boobking	0.342887819
https://twitter.com/_boobking/status/1392134305200189444	leer recomiendar test ver funcionar vacuna chamullar cosa entender ajdjs depender mande hacer test separ analizar	_boobking	0.189503759
https://twitter.com/_boobking/status/1392143947485569028	haber hilo twitter explicar parecer guardar importante tener test validador vacuna	_boobking	0.252775729
https://twitter.com/_boobking/status/1392898304300785667	tocar vacuna semana fin aaaaaaa	_boobking	0.174010009
https://twitter.com/_boobking/status/1397396908939911173	bueno despertar tempranito pa alcanzar vacuna	_boobking	0.35906297
https://twitter.com/_boobking/status/1397561267901054983	hora esperar vacuna sentir esperar ver acabar bateria estreso	_boobking	0.14829585
https://twitter.com/_boobking/status/1398300130718236674	odio gente querer elegir vacuna par viajar	_boobking	0.211672693
https://twitter.com/_boobking/status/1399134803912503304	interesante recalcar vacunar vacuna tener disponible seguir	_boobking	0.12864387
https://twitter.com/_boobking/status/1399140966049759233	problema ser vacunar contagiar persona vacunar menor ano ande contagiar virus mayor probabilidad mutar sacar cresta	_boobking	0.07364586
https://twitter.com/_boobking/status/1400265305360900100	pensar cata final decir vacunar lata	_boobking	0.266239256
https://twitter.com/_boobking/status/1402993924759715850	vacuna primero paso asie	_boobking	0.46274507
https://twitter.com/_boobking/status/1407506592225017859	olvidar tocar segundo dosis vacuna	_boobking	0.12717548
https://twitter.com/_boobking/status/1407686355572998150	esperar vacuna hacer adelantar fila venir segundo dosis	_boobking	0.533270776
https://twitter.com/_boobking/status/1410001228294144006	us4ch realizar operativo vacunacion poner transporte distinto wn querer buen	_boobking	0.357410729
https://twitter.com/_boosuA/status/1370024221510791180	manana tomar desayuno mama leer gana vacunar dar dudoso we	_boosuA	0.272232115
https://twitter.com/_boosuA/status/1397961397737246724	sentir cansado brazo izquierdo vacuna	_boosuA	0.274989426
https://twitter.com/_boosuA/status/1400303281411342336	mama mundo querer vacunar jefa decir tener pase movilidad volver trabajar saber ir tempranito vacunar	_boosuA	0.081362486
https://twitter.com/_borr3go_/status/1392533990456844295	acabar decir denota ignorancia profundo torpeza pais hacer convenio diferente laboratorio vacuna presentar alto taza efectividad vacunacion exito bastar ver edad paciente uci viejo	_borr3go_	0.141924441
https://twitter.com/_borr3go_/status/1393175863353561089	proximo semana vacunar menor diganl vacuna organico vegana artesanal libre glutar pa webeer vacunar	_borr3go_	0.101240277
https://twitter.com/_borr3go_/status/1400543780734971906	cosa superar enfermedad generar inmunidad rebano frenar contagio segundo necesita vacuna vacunar favor	_borr3go_	0.219805032
https://twitter.com/_borr3go_/status/1400626286318473222	problema afectar ud afectar resto vacunar afectar ud	_borr3go_	0.674994946
https://twitter.com/_borr3go_/status/1401745851291213828	falso inocular virus inactivo proteino membrana rna depender vacuna tener capacidad contagiar inyectar virus	_borr3go_	0.696473241
https://twitter.com/_borr3go_/status/1402596437943259138	necesitar siquiatra	_borr3go_	0.535829544
https://twitter.com/_BravoT/status/1375848886502309888	fallamand imagen chile exterior ver fortalecido manejo pandemia general proceso vacunacion imagen chile exterior	_BravoT	0.119774491
https://twitter.com/_Brnardo_/status/1403875097396625411	pagina tener vacunar vacunar fecha calendario plan vacunacion indicar indicar esperar vacunar tener covid favor aclarar	_Brnardo_	0.036047935
https://twitter.com/_Butterflyv_/status/1396624644170465283	ser premio creer tener vacuna mascarilla estar	_Butterflyv_	0.615530968
https://twitter.com/_bvstian/status/1370840584659812359	sube foto carnet vacuna hacer efecto	_bvstian	0.682656348
https://twitter.com/_bvstian/status/1379804758677065731	companero hablar conspiracion plandemia unico oficina vacunar corneta covid	_bvstian	0.655099988
https://twitter.com/_bvstian/status/1381996475031375873	vacunar amiguitx	_bvstian	0.464327514
https://twitter.com/_bvstian/status/1382710947031232512	venir vacunar segundo dosis empresa centro vacunacion vacio vacunar cabro	_bvstian	0.106149405
https://twitter.com/_bvstian/status/1383071275862654977	planificar embriagar po vacuna	_bvstian	0.453295141
https://twitter.com/_bvstian/status/1397573936712400898	reclamar hacer fila vacunar vacunar enfermero salir buscar gente querer vacunar vacio vacunatorio	_bvstian	0.11532101
https://twitter.com/_bvstian/status/1402642782246866945	querer controlar vo vacuna sapo culiao vacunate	_bvstian	0.189250261
https://twitter.com/_bvstian/status/1422616109677748232	alcanzastir vacuna rezagado jajajajajajajajajajajajajajajajajajajajajajajajajajajar saco hueo mejor dicho	_bvstian	0.262848616
https://twitter.com/_bvstian/status/1430931657289355266	vacunar hijo pico perdon expresion campana	_bvstian	0.63565141
https://twitter.com/_bvstian/status/1430934707022311436	jajajajar andrea ql tener razon vacunar sapo culiao	_bvstian	0.285428405
https://twitter.com/_Cacophoner_/status/1389616309130956800	lider mundial vacunacion fabricar jeringa razonamiento nivel peronista recomer economia leccion	_Cacophoner_	0.091620386
https://twitter.com/_cacz/status/1415465334887354368	loco querer vacunar	_cacz	0.557516456
https://twitter.com/_caldillo_/status/1401259138353664004	llevar esperar mes avance calendario vacunacion salir dia rezagado dia persona fin semana rezagado ser hoyo wn priorizar weon interesado carnet movilidad	_caldillo_	0.005709201
https://twitter.com/_caldillo_/status/1401259700134498305	final facil falsificar papel decir tener asma esperar tocar vacunar yomevacuno	_caldillo_	0.03168565
https://twitter.com/_caldillo_/status/1401264752379240449	ano quedar llevar esperar mes avance rapido sacar carnet verde rezagado ocurrir buen idea vacunar dar gana esperar	_caldillo_	0.103732437
https://twitter.com/_CamiAvilaa/status/1379252206369697799	vacuno	_CamiAvilaa	0.642558992
https://twitter.com/_camichavez/status/1370085514137722881	hospitalizado neumoner ano pasado vacuna hacer efecto persona ancud	_camichavez	0.774750888
https://twitter.com/_camichavez/status/1380888649919836160	haber centro vacunacion canto general sofio eastmar	_camichavez	0.163480759
https://twitter.com/_camichavez/status/1380888873295867910	haber centro vacunacion canto general sofio eastmar	_camichavez	0.163480759
https://twitter.com/_CamiContreras/status/1368744320023494658	vacuna evitar covid igual dar leve evitar muero	_CamiContreras	0.367282987
https://twitter.com/_CamiContreras/status/1399741529103769602	llevar hora esperar vacuna taaaaar lento	_CamiContreras	0.247828543
https://twitter.com/_CamiContreras/status/1399751187222732803	lista vacuna pfizer cuerpo	_CamiContreras	0.542387068
https://twitter.com/_CamiContreras/status/1422361942606454787	gente mierda andan preocupado vacunar hacer mes	_CamiContreras	0.434143305
https://twitter.com/_camilinnn/status/1400994525213044745	hrs vacuna cansino doler brazo cabeza	_camilinnn	0.117337942
https://twitter.com/_camilinnn/status/1413567757229101062	gente vdd negar vacunar	_camilinnn	0.480353385
https://twitter.com/_camilinnn/status/1419481284271824897	obvio llegar gente rezagado igual enojar vacunar semana	_camilinnn	0.087381899
https://twitter.com/_camilinnn/status/1430965199486529536	senor llegar chora exigir vacuna xd	_camilinnn	0.361225754
https://twitter.com/_camilinnn/status/1432838104189124610	haber paro vacunar igual	_camilinnn	0.673809052
https://twitter.com/_camissalazar/status/1408114668019847168	parecer sinovac parecer vacuna decoracion diferencia pfizer astrazeneca necesitar 3ra dosis efectividad tener diferencia	_camissalazar	0.388551027
https://twitter.com/_campeon_97/status/1385101258944548864	suegro vacuno calama	_campeon_97	0.573045373
https://twitter.com/_camuspablo/status/1400879475869507589	hola haber jornada vacunacion domingo parque	_camuspablo	0.191136956
https://twitter.com/_Camy_LA/status/1368321356652310529	yomevacuno	_Camy_LA	0.257940292
https://twitter.com/_Camy_LA/status/1384581435621789697	mismo pais haber gente querer vacunar llevar tiempo estudio meter vacuna perro cuerpo pasar chilito wn	_Camy_LA	0.517585099
https://twitter.com/_Camy_LA/status/1389293387510079490	hacer fila vacunar	_Camy_LA	0.448845118
https://twitter.com/_Camy_LA/status/1396643611882790914	respecto efectividad vacuna hablar experiencia hemano tener covid contagio trabajo vacunado tener sintoma vacunado estar dia hospitalizado vacunate enfermedad	_Camy_LA	0.295551479
https://twitter.com/_Camy_LA/status/1407039407648120835	lindo ver fila gente querer vacunar dar esperanza quedar pandemia qlar antofagasta	_Camy_LA	0.23898077
https://twitter.com/_Camy_LA/status/1407079931989970944	seguir vacuna ayuda morir gente hospital colapsar tal vez necesario dosis	_Camy_LA	0.550396025
https://twitter.com/_Camy_LA/status/1410317824640360450	oir cuando vacuna esperar abuelo empezar llenar uci nuevo	_Camy_LA	0.615589738
https://twitter.com/_Camy_LA/status/1412114457405399040	parecer ano creer resignar vacunar vez necesario	_Camy_LA	0.330652595
https://twitter.com/_Camy_LA/status/1413202687362019337	modificacion condicionado vacuna parecer perfecto incentivar vacunacion creer delta quedar caga apertura	_Camy_LA	0.448802114
https://twitter.com/_Camy_LA/status/1413205114949603331	poner pila antofagasta vacuna	_Camy_LA	0.431240886
https://twitter.com/_Camy_LA/status/1413313915535167488	poner vacuna vez	_Camy_LA	0.584155798
https://twitter.com/_Camy_LA/status/1417200689504215040	hacer francia ser dudoso legalidad parecer perfecto querer vacunar quedense casa	_Camy_LA	0.544403195
https://twitter.com/_Camy_LA/status/1421471093634879493	parecer ej trabajador bar restaurante exigir vacuna lugar publico sacar mascarilla opinion ver caso caso virtud funcion trabajador ver forma valorar proporcionalidad	_Camy_LA	0.404129446
https://twitter.com/_CandelaG/status/1390849044470276099	vacuna dar fiebre manana rendir final	_CandelaG	0.426216662
https://twitter.com/_CAPN_27/status/1367832145344008194	realidad verguenza leer vacuno tener dinero hacer pesimo argumento privilegiado vivir burbuja pobre tener gana pobre	_CAPN_27	0.092005461
https://twitter.com/_CAPN_27/status/1367874912648650752	lastimo opinar vacuna efectivo evitar hospitalizacion osear contagia resfrio winwin tener vacuna lunes llegar millon	_CAPN_27	0.351637095
https://twitter.com/_CAPN_27/status/1371888587248111617	comenzar vacunacion masivo poblacion chileno bueno noticia contigochv vacunacioncovid19 chile felizmartesatodos covid19	_CAPN_27	0.159713328
https://twitter.com/_CAPN_27/status/1373339907666673664	mes previo relajo medida tener vacunacion masivo marcha	_CAPN_27	0.46559906
https://twitter.com/_CAPN_27/status/1375173697686929414	vacunate igual covid influenza muta ano vacuna preparar ano hacer frente nuevo mutacion	_CAPN_27	0.25924015
https://twitter.com/_CAPN_27/status/1375173973101662212	vacuna anual creer covid parecido principio	_CAPN_27	0.35865742
https://twitter.com/_Carito_L/status/1389563032884363267	tocar famoso vacuna virus saber estudio hipotesis conclusion fin presion social pondr decir vacunar olvidar volver juntar	_Carito_L	0.415230483
https://twitter.com/_Carito_L/status/1390040213246853120	vacuna quitar hambre	_Carito_L	0.416703463
https://twitter.com/_Carlos_Diaz/status/1367246107412078593	entender vacunar universo mismo hora segmentar	_Carlos_Diaz	0.376359046
https://twitter.com/_Carlos_Diaz/status/1368026914540109827	haber plan vacunar conductor grupo riesgo	_Carlos_Diaz	0.257022321
https://twitter.com/_CarlosAlonso/status/1405252218530508805	mama tener vacuna	_CarlosAlonso	0.43989718
https://twitter.com/_CarlosAlonso/status/1409195449916006401	segundo dosis vacuna lista sentir sentir malestar general	_CarlosAlonso	0.180470824
https://twitter.com/_carlosmardones/status/1372580924211216388	buen tarde vacunar segundo dosis sinovac viernes gracia	_carlosmardones	0.092912078
https://twitter.com/_carlossaav/status/1399098677386432514	creador paco covid paco vacuna insoportable ser altanero ciudadano ejemplo	_carlossaav	0.317652345
https://twitter.com/_carmen_ali/status/1423622141312917506	saber vacunar centro gracia	_carmen_ali	0.242343873
https://twitter.com/_Caro_Paz_/status/1383581422196195330	concepcion vacuna finde comuna hacer	_Caro_Paz_	0.269762814
https://twitter.com/_caroccarrasco/status/1376904423251832841	querer hecho dar miedo morir vacuna	_caroccarrasco	0.734173059
https://twitter.com/_CarolaGarcia/status/1403137180109840387	enfermera inyecto segundo dosis belico campana gobernador metro mamacitar doler brazo vacunate segundadosis sinovac yomevacuno cuidemonosentretodos	_CarolaGarcia	0.020201296
https://twitter.com/_CarolaGarcia/status/1404953768492507144	hablar pandemia esperar hacer esfuerzo propuesta colmedchile semana v mes llevar bajar contagio riesgo vida amamo entorno vacunense yonomevacuno yomequedoencasa	_CarolaGarcia	0.084890395
https://twitter.com/_CarolinaRojasB/status/1397963862767542272	recuerden vacunacion dar inmunidad aminorar sintoma contagiar covid	_CarolinaRojasB	0.601260781
https://twitter.com/_CarolinaRojasB/status/1402961275899060228	haber entrevistar dar rabia escuchar excusa vacunar	_CarolinaRojasB	0.474311054
https://twitter.com/_CarolinaRojasB/status/1413517488449544192	vacuna gratuito otorgar gobierno pagar chileno	_CarolinaRojasB	0.569636106
https://twitter.com/_CarolinaRojasB/status/1419655781096566795	contigochv gente porfiadaaaa quejar aereopuerto tema pais ridicular tipa pedir vacuna especifico	_CarolinaRojasB	0.368361115
https://twitter.com/_carolyn90/status/1377013659260616708	segundo dosis vacuna listop	_carolyn90	0.422393352
https://twitter.com/_carolyn90/status/1377667323734200326	colocar segundo dosis vacuna corresponder sentir pesimo tener dolor cabeza	_carolyn90	0.062632084
https://twitter.com/_carolyn90/status/1378490416304164866	dia saque foto segundo dosis vacuna sentir pesimo mejor tener ojera pata gallo tener	_carolyn90	0.104319096
https://twitter.com/_carolyn90/status/1380556330826600454	tener esperanza vacuna disminuir contagio peor ser nosotre ano perdido encerrado	_carolyn90	0.502231121
https://twitter.com/_caroruizr/status/1397192707848740870	aclarar hacer persona estudiar volver casa vacaciones vacunar suponer vacuna obligatorio	_caroruizr	0.683758736
https://twitter.com/_caroscha/status/1369620573085663232	vacuna pfizer	_caroscha	0.596464097
https://twitter.com/_caroscha/status/1396150127744720899	papers leer 2do dosis vacuna astrazeneca efectivo intervalo semana 1era dosis saber implementar espera semana primero lugar parecer actualizar	_caroscha	0.047174871
https://twitter.com/_caroscha/status/1396213297519734792	politica 2r dosis semana aceptable ser haber escasez dosis alcanzar vacunar mayor cantidad poblacion posible dosis caso chile creer haber escasez	_caroscha	0.056371689
https://twitter.com/_caroscha/status/1396971836899012608	dar haber estudio decir mujer mayor igual beneficiar vacuna	_caroscha	0.41074416
https://twitter.com/_caroscha/status/1402353171603804160	vacunar dificultar llegar necesario inmunidad rebano haber gente tema medico real vacunar persona proteger vacunar	_caroscha	0.141538143
https://twitter.com/_carovera/status/1367252408791949312	convertir chile lider vacunacion america latino traves	_carovera	0.862553239
https://twitter.com/_carovera/status/1369315023546445824	chile convertir pais rapido vacuna mundo	_carovera	0.691840708
https://twitter.com/_carovera/status/1369317934443749377	chile convertir pais rapido vacuna mundo	_carovera	0.691840708
https://twitter.com/_carovera/status/1369321934111051780	chile superar convertir pais rapido vacuna coronavirus mundo	_carovera	0.560682774
https://twitter.com/_carovera/status/1370812028567310342	ministro salud chile explicar exitoso campana vacunacion preparacion comenzar mayo	_carovera	0.144017905
https://twitter.com/_carovera/status/1370817582295613440	chile convertir lider mundial vacunacion	_carovera	0.550839603
https://twitter.com/_carovera/status/1371151396536520709	chile vacunar cuarto parte poblacion	_carovera	0.509282827
https://twitter.com/_carovera/status/1371837872156839939	ipso chileno vacunar pais orgulloso proceso inoculacion	_carovera	0.176837534
https://twitter.com/_carovera/status/1371866268043767815	pais orgulloso proceso inoculacion	_carovera	0.191428542
https://twitter.com/_carovera/status/1374575205163622403	afirmar vacuna seguro nino partir ano	_carovera	0.808792233
https://twitter.com/_carovera/status/1375615468824838144	om alza caso chile haber individuo respetar medida basico ir paralelo vacuna	_carovera	0.219404817
https://twitter.com/_carovera/status/1381641453458317315	calendario vacunacion inocular covid persona ano influenza persona ano nino mes ano traves	_carovera	0.825757861
https://twitter.com/_carovera/status/1381645340579872769	llegar chile pfizer continuar campana vacunacion covid traves	_carovera	0.766088128
https://twitter.com/_carovera/status/1396593215080386561	llegar chile millon dosis sinovac continuar plan vacunacion via	_carovera	0.235029697
https://twitter.com/_carovera/status/1403000106631065609	valido uso emergencia vacuna jansr johnson johnson quinta autorizado chile emol traves	_carovera	0.72260499
https://twitter.com/_carovera/status/1403000431190573071	om tasa vacunacion europa insuficiente evitar rebrote emol traves	_carovera	0.578147948
https://twitter.com/_carovera/status/1403365583001993221	china apruer vacunacion sinovac menor ano emol traves	_carovera	0.471290857
https://twitter.com/_carovera/status/1405560490680594444	llega nuevo cargamento pfizer ser dosis parte ir vacunar menor sename emol traves	_carovera	0.510006368
https://twitter.com/_carovera/status/1407745994289258496	autoridad anunciar cumplimiento avance vacunacion nivel nacional	_carovera	0.155730486
https://twitter.com/_carovera/status/1408237758548693006	autoridad anunciar cumplimiento avance vacunacion nivel nacional	_carovera	0.155730486
https://twitter.com/_carovera/status/1416056341572038658	pena suceder pariente vacuna reducir muerte hacer gracia vacunacion persona presentar cuadro grave evitar llegar hospitalizar	_carovera	0.107093453
https://twitter.com/_carovera/status/1418939670390575110	latinoamerico elegir chile pais manejar pandemia vacunacion ipso	_carovera	0.276800931
https://twitter.com/_carovera/status/1419105114204385281	estudio senalar chile pais mejor manejo pandemia vacunacion america latino via	_carovera	0.155498892
https://twitter.com/_carovera/status/1419105552207126529	estudio decir chile pais manejar pandemia vacunacion latinoamerica	_carovera	0.276336342
https://twitter.com/_carovera/status/1423304864139030530	sinovac tener lista produccion vacuna variante delto traves	_carovera	0.382285625
https://twitter.com/_casterclass/status/1406692247148564483	parecer vacuna adelanto mestruacion uso pastilla hacer dia webear efecto secundario sentiar dolor menstrual acar	_casterclass	0.198938668
https://twitter.com/_casterclass/status/1407176754884710401	quejar vacuna dar lata perdido dia pastilla	_casterclass	0.460364044
https://twitter.com/_casterclass/status/1407419251938447361	historia papa levanto tomar agua vacuna estar sufrir video yt hacer notar latero seriar hacer propio cabana dia	_casterclass	0.83165133
https://twitter.com/_cataaalinacf/status/1381449414577901571	oir phinea ferb tener vacuna hacer rato	_cataaalinacf	0.355995119
https://twitter.com/_catalinacm/status/1367201270042415109	jajar enfermo vacunar decir	_catalinacm	0.743399203
https://twitter.com/_catalinacm/status/1368702247769698304	oigan momento perfecto encierrir dia encerrado pd tener vacunar salir	_catalinacm	0.444964528
https://twitter.com/_catalinacm/status/1370182270670213120	urgente vacunacion gente joven ser estar cagaita	_catalinacm	0.335785508
https://twitter.com/_catalinacm/status/1375823918376882176	primero dosis vacuna generar inmunidad mes segundo dosis generar respuesta inmune dia oseer efectividad vacuna seguro mes primero dosis	_catalinacm	0.19882673
https://twitter.com/_catalinacm/status/1377259564257644544	ser parte ciencia pusar primero dosis vacuna pfizer	_catalinacm	0.487764895
https://twitter.com/_catalinacm/status/1377324547360362497	vacuna hepatitis dejar adolorir brazo	_catalinacm	0.426840812
https://twitter.com/_catalinacm/status/1377685583603101697	segundo dia primero dosis dolor brazo disminuir sentir leve dolor cabeza nose ser vacuna doler cabeza seguir tomar aguita sincronizar confiar cuerpo	_catalinacm	0.0313043
https://twitter.com/_catalinacm/status/1377797211329810438	dia tomar vacuna pfizer tarea	_catalinacm	0.643182933
https://twitter.com/_catalinacm/status/1387896428903682054	oir gente grave hipocresia tuit saber vacuna sinovac evitar contagio evitar caso grave tener alto tasa ocupacion uci caso seguir suber avion ejemplo seguir	_catalinacm	0.067479134
https://twitter.com/_catalinacm/status/1388556099821912068	movi brazo pusar fuego pusar vacuna miercoles poner rojo aiuuudaaa	_catalinacm	0.06902796
https://twitter.com/_catalinacm/status/1388650072561307653	pesar mutar brazo vacuna sentir malestar sintoma	_catalinacm	0.57541281
https://twitter.com/_catalinacm/status/1388650219856875520	vdd nose ser vacuna picar bicho dar contar	_catalinacm	0.74357605
https://twitter.com/_catalinacm/status/1389010865748422656	hablo amiga querer vacunar decir creer ciencia decir ano vacuna covid transformar zombie ano tener vacunara	_catalinacm	0.550773382
https://twitter.com/_catalinacm/status/1389048580900536321	poner aztrazeneco gente saber vacuna dar medio vuelta ir poner igual	_catalinacm	0.400710821
https://twitter.com/_catalinacm/status/1390348182605926409	seguir alto contagio muerto 2do mundial vacunacion decir ministro ayudar terminar	_catalinacm	0.414563328
https://twitter.com/_catalinacm/status/1391944790179295232	mensaje andino cuidar vacunar tocar querer cuarenteno amor jebus	_catalinacm	0.123342305
https://twitter.com/_catalinacm/status/1391947691886850056	semana proceso vacunacion completito 2do dosis pfizer sobrevivi vacuna dar	_catalinacm	0.136282772
https://twitter.com/_catalinacm/status/1393573045390954498	portugal israel pais chico cantidad habitante chile habl dosis tipo vacuna	_catalinacm	0.382382423
https://twitter.com/_catalinacm/status/1395060441710317568	llevar vacunar volver cerro	_catalinacm	0.421416968
https://twitter.com/_catalinacm/status/1395162812985524225	informar perrito poner primero vacuna volver cerro tener agua comida abrigo querer adoptar porfa haganlo losandes	_catalinacm	0.601503253
https://twitter.com/_catalinacm/status/1395926360825155584	nose tener	_catalinacm	0.647742212
https://twitter.com/_catalinacm/status/1396649538170105858	base vacuna hacer estudio especulacion noma	_catalinacm	0.39045912
https://twitter.com/_catalinacm/status/1397737977527377922	vacunar pfizer	_catalinacm	0.489944756
https://twitter.com/_catalinacm/status/1397739831850057729	bue poner rojo vacuna chica dia dar palido final bicho picar tener sintoma	_catalinacm	0.562322497
https://twitter.com/_catalinacm/status/1397745838118551554	buenisimo toco buen vacuna caso felicito	_catalinacm	0.505597472
https://twitter.com/_catalinacm/status/1397747210532556806	ciencia hermoso vacuna traer futuro esperanzador usar arnm primero dosis efectivo contagio enfermedad grave usado eeuu israel caso ir picada pais	_catalinacm	0.109091252
https://twitter.com/_catalinacm/status/1397748280965144576	ver ensayo clinico creer haber problema pensar tipo vacuna igual influenza	_catalinacm	0.368632197
https://twitter.com/_catalinacm/status/1398782421840113667	tener proceso vacunacion uso mascarilla ir nose hacer humanidad suponer caer uci	_catalinacm	0.663329899
https://twitter.com/_catalinacm/status/1399018939615793154	oir entrevistar senor tener ano decir vacunar religion permitir entender po	_catalinacm	0.193984866
https://twitter.com/_catalinacm/status/1399126216385433608	fallecer papa tio dosis sinovac marzo morir neumonia severo x covid seguir chile poner vacuna	_catalinacm	0.753003001
https://twitter.com/_catalinacm/status/1399127078537207809	saber vacuna	_catalinacm	0.570554972
https://twitter.com/_catalinacm/status/1399127676485607426	servir ser estuviera inmunizado contagio previo volver contagiar morir efectividad vacuna chanta	_catalinacm	0.495209754
https://twitter.com/_catalinacm/status/1399127942140248070	paciente sano comorbilidad previo ano vacunado inicio morir ver informe vacuna subir desgobierno morir vacunado vacunado	_catalinacm	0.846527576
https://twitter.com/_catalinacm/status/1399128888542892032	encantar cuestionar vacuna saber comunidad cientifico grande potencia autorizar uso	_catalinacm	0.157001317
https://twitter.com/_catalinacm/status/1399130123283177474	vacuna efectivo real	_catalinacm	0.680433929
https://twitter.com/_catalinacm/status/1399131688941260808	arnm efectivo revisar comunidad europeo vacuna sinovac	_catalinacm	0.539847851
https://twitter.com/_catalinacm/status/1399136073108885504	claro usar ano vacuna llevar ano sinovac basar mismo virus wuhan debil ver chile	_catalinacm	0.536351442
https://twitter.com/_catalinacm/status/1400288396887609350	hacer random medir anticuerpo tener prima vacuno enero hacer hacer exameb sangre tener poquito tener jsj	_catalinacm	0.151256204
https://twitter.com/_catalinacm/status/1401667926332149760	ir vacunar	_catalinacm	0.344653517
https://twitter.com/_catalinacm/status/1401726831074721803	semana joven vacunar unico manera terminar mierda	_catalinacm	0.594924867
https://twitter.com/_catalinacm/status/1407159167475978254	saber usar reino unido leyr variante delta murer persona vacunado proceso completo	_catalinacm	0.657556891
https://twitter.com/_catalinacm/status/1415860595010703365	morir mayo junio completar vacunacion marzo	_catalinacm	0.637492418
https://twitter.com/_catalinacm/status/1415861141843202048	parecer bkr vacuna ayudar decir mes haber muerto parecer falsedad horrenda po	_catalinacm	0.588940024
https://twitter.com/_catalinacm/status/1429939796445736969	salir estudio chile vacuna cansino poner saber saber compartir estudio	_catalinacm	0.439015031
https://twitter.com/_cele_23/status/1412814478467547140	foto vacunado carnet vacunacion fannn	_cele_23	0.640791118
https://twitter.com/_cele_23/status/1414922798372433920	vacunar termine pandemia	_cele_23	0.499154299
https://twitter.com/_cele_23/status/1415483768249503746	tener ovario plato enojar subir foto vacunar dejar joder changoooooo infumable	_cele_23	0.31960997
https://twitter.com/_cemartinez/status/1381981186466123777	vacunar papa cara martes	_cemartinez	0.397553623
https://twitter.com/_CepGonzalez/status/1392823385479069698	comprar medicamento bioequivalente poner vacuna pfizer	_CepGonzalez	0.561667442
https://twitter.com/_CesAlejandro/status/1384628366360330247	miedito dar poderquerer vacunar head	_CesAlejandro	0.440810114
https://twitter.com/_CesAlejandro/status/1398285991736221702	hacer vacunancia foto hacer mayor efecto gente vacunar tener registro grafico decir hacer efecto tener registro	_CesAlejandro	0.74338901
https://twitter.com/_cfcm97/status/1379079388197699589	yomevacuno estar cag escuela florido haber vacuno fila enorme	_cfcm97	0.136038721
https://twitter.com/_CGallardoP/status/1401349209262104582	creer situacion pandemia crisis sanitario vacuna obligatorio	_CGallardoP	0.380744457
https://twitter.com/_CGallardoP/status/1407876916376375302	hijo ano	_CGallardoP	0.538583457
https://twitter.com/_ch4o/status/1409989239077548040	verdad mir vacunar dejar pensar poner vacuna	_ch4o	0.715278566
https://twitter.com/_chanabanana/status/1370964312802664448	dar chance vacunarte abuela vez oigo persona vacunar pienso tuver tiempo	_chanabanana	0.206720799
https://twitter.com/_chanabanana/status/1389722729033650176	gracia trabajo conocer persona ayudar conseguir vacuna persona llamar ofrecer decir dia tomar vacuna impedir	_chanabanana	0.512606263
https://twitter.com/_chanitaa/status/1397393622341980161	carnet vacunacion sirber	_chanitaa	0.599167645
https://twitter.com/_chascona/status/1367416410780164097	fila vacuna lado escuela escuch senor preguntar alergico responder pobre	_chascona	0.218370736
https://twitter.com/_checarlitos_/status/1372250902468427781	menor edad vacunar	_checarlitos_	0.503993213
https://twitter.com/_checarlitos_/status/1375109487460298757	acabar vacunar senal seguir pelota hora activan chip yomevacuno	_checarlitos_	0.171917886
https://twitter.com/_checarlitos_/status/1375110301016858628	oir querer felicitar cecosf atacama glorioso comuna sanmiguel amable ordenado expedito cc yomevacuno	_checarlitos_	0.017639816
https://twitter.com/_checarlitos_/status/1375587572206948353	naaaa cagar vacuna ley seco fin semana	_checarlitos_	0.682970405
https://twitter.com/_checarlitos_/status/1376922148296650762	reer nombre vacuna basico leer patito	_checarlitos_	0.281230599
https://twitter.com/_checarlitos_/status/1385282356798496769	listo segundo dosis venir 5g yomevacuno	_checarlitos_	0.213791162
https://twitter.com/_checarlitos_/status/1400495574403661828	vacuna desmayado	_checarlitos_	0.749505281
https://twitter.com/_checarlitos_/status/1406326177820774402	dile vacuna venir tocomple casero jeje caigo toque	_checarlitos_	0.647906005
https://twitter.com/_checarlitos_/status/1421322526240694272	cita quier asistir vacuna coronavirus deber recibir	_checarlitos_	0.412836641
https://twitter.com/_Chichafresca_/status/1405993785033625600	unico lamento vacuna cagar	_Chichafresca_	0.781579971
https://twitter.com/_chudox_/status/1374044920969846784	depender avance vacunacion	_chudox_	0.287524879
https://twitter.com/_chudox_/status/1378488992153403392	volver vacunar felipar reynero	_chudox_	0.405361593
https://twitter.com/_chudox_/status/1381659949722435591	tener confianza sinovac llegar ofrecer vez ir cabeza leer fin semana respecto vacunar posible	_chudox_	0.057998806
https://twitter.com/_chudox_/status/1388602888243630083	conocido decir hacer dia tocar recibir segundo dosis vacuna ser asustar ver medico chimbarongo morir marzo comenzar sintoma ondo minuto vacunar primero vez	_chudox_	0.166195422
https://twitter.com/_chudox_/status/1391541886893051906	debate eventual inconstitucionalidad gustar idea carnet verde separar gente vacunar engrupido dar antivacuna leer investigacion inchequeable facebook	_chudox_	0.837828875
https://twitter.com/_chudox_/status/1391544349339566083	tema echar pega querer vacunar colocar requisito hora abrir postulacion punto vista sanitario unico beneficiadoperjudicado final mismo	_chudox_	0.173095673
https://twitter.com/_chudox_/status/1391547527057510400	pasar vez derecho admision dar problema igual medida condecir objetivo vacunar porcentaje poblacion lograr inmunidad rebano weon porfiado haber	_chudox_	0.085308045
https://twitter.com/_chudox_/status/1395473838318706693	contagio vacunado dosis pasar tiempo establecido generacion anticuerpo problema tema ser querer vacunar	_chudox_	0.280322075
https://twitter.com/_chudox_/status/1395481866908717057	ejemplo idea regreso publico estadio aforo limitado considerar menor edad esperar turno vacuna cosa tiempo paciencia	_chudox_	0.082214385
https://twitter.com/_chudox_/status/1398090774894551041	wn iman pegar cuerpo vacuna pegar chancho culiao	_chudox_	0.161827803
https://twitter.com/_chudox_/status/1398441159123476481	tocar pfizer ser vacunar hacer semana viajar europa hablar cuea alcanza ir pasaje greciar salida pueblo	_chudox_	0.042362183
https://twitter.com/_chudox_/status/1398744476856819716	notar vacunar iman hacer llegar pelota	_chudox_	0.546338499
https://twitter.com/_chudox_/status/1400507516426072069	ser desmayar hacer esperar rato irno centro vacunacion efecto normal tema	_chudox_	0.203778386
https://twitter.com/_chudox_/status/1404552597638426627	poder fin vacunar tiro libre	_chudox_	0.267169505
https://twitter.com/_chumaco/status/1374223982661095427	vacuna tener efectividad que mentiroso	_chumaco	0.374856561
https://twitter.com/_chumaco/status/1424055356867719170	vacunacion obligatorio	_chumaco	0.630010307
https://twitter.com/_Cide/status/1383051844570742784	experto confirmar entender ser total poblacion ejemplo persona vacunar morir covid vacunado deberiar fallecer	_Cide	0.639461935
https://twitter.com/_Cide/status/1386047688832028673	intervalo uso uk vacuna	_Cide	0.399250984
https://twitter.com/_cl0nazepam_/status/1373300522619404295	querer vocal tener dosis vacuna hacer turno hospital pedir turno fd vocaldemesa	_cl0nazepam_	0.199989885
https://twitter.com/_cl0nazepam_/status/1383464259519094786	sr querer vacunir persona mandar dosis diario punto vacunacion	_cl0nazepam_	0.284786165
https://twitter.com/_cl0nazepam_/status/1387846276256043014	mama tener querer vacunar covid cresta	_cl0nazepam_	0.249091566
https://twitter.com/_cl0nazepam_/status/1396785576544702464	igual pasar semana llegar cag vacuna cesfam ministro decir querer vacunar realidad hacer	_cl0nazepam_	0.267914504
https://twitter.com/_cl0nazepam_/status/1401223142316650497	vacunar hijo ponceo	_cl0nazepam_	0.398404032
https://twitter.com/_cl0nazepam_/status/1401546846665904134	vacunar chucha hijo baile botella salir cuarentena desocupar hospital ir playa	_cl0nazepam_	0.551263332
https://twitter.com/_claucavieres_/status/1427451936152903691	vacunacion funcionar	_claucavieres_	0.549161911
https://twitter.com/_Cleon_/status/1389573077512724480	vacunacion covid calendario edad cumplido ano nacimiento	_Cleon_	0.384093136
https://twitter.com/_Clepsidra_/status/1378729672540831744	vacunar embarazo haber factor considerar	_Clepsidra_	0.386757493
https://twitter.com/_Cofree/status/1367285882634526721	querer vacuna cockbig	_Cofree	0.544062018
https://twitter.com/_conicon_i/status/1397080045584371712	tocar vacuna tiktok aparecer video relacionado	_conicon_i	0.570492208
https://twitter.com/_conicon_i/status/1397637510717743104	vacuna tener triple sueno cansancio tener post covid	_conicon_i	0.128911853
https://twitter.com/_conicon_i/status/1397665145468461058	vacuna dejar cama traer chocolatito caliente torto oreo mejor	_conicon_i	0.499702096
https://twitter.com/_conicon_i/status/1408075739140870147	vine vacunar poner puro cancion famoso tiktok	_conicon_i	0.802906454
https://twitter.com/_constanzagomez/status/1401342755159396359	po serio haber gente pensar vacuna hacer we odio peor pais chile	_constanzagomez	0.532037854
https://twitter.com/_constanzams/status/1395983013616422914	servicio salud colapsar abierto dia madre fase gusto fase vacuna servir servir disminuir mortalidad ingreso dar inmunidad dar covid19 estratosferico contagiado	_constanzams	0.370013118
https://twitter.com/_conyag/status/1400182411242115073	perder final partido gago vacuna valir	_conyag	0.660724998
https://twitter.com/_Cotecita/status/1386467138710482944	proximo semana corresponder vacunacion gente xuxo avanza edad semanal querer llegar inmunidad rebano dia corneta llegar	_Cotecita	0.099590302
https://twitter.com/_Cotecita/status/1388544703595892737	poner acelerar vacunacion	_Cotecita	0.568628132
https://twitter.com/_Cotecita/status/1389600670869766145	oblig emperifollar tocar vacunacion pelar chopicoooo	_Cotecita	0.150097907
https://twitter.com/_Cotecita/status/1390006181012414467	comi carne vacuno encontrar sabor reconocer saber ser hacer comia carne carne caballo	_Cotecita	0.128866374
https://twitter.com/_Cotecita/status/1391735690669481990	semana empezar vacunacion treinton	_Cotecita	0.464143574
https://twitter.com/_Cotecita/status/1391907569896153089	parecer cosa cuarentona andar decir resto hacer mierrr esperar vacuna	_Cotecita	0.361864746
https://twitter.com/_Cotecita/status/1392470551147470849	gente culi vacunar verdad querer vacuna juzgar resto	_Cotecita	0.471198231
https://twitter.com/_Cotecita/status/1393033932996845568	tomar chelitss suponer vacuna	_Cotecita	0.684368551
https://twitter.com/_Cotecita/status/1393178181868396544	haber gente lugar vacunacion reaccion alergico raro soler dar	_Cotecita	0.470069885
https://twitter.com/_Cotecita/status/1393288482064412674	oir sentir vacuna sentir inyectar placebo	_Cotecita	0.761509061
https://twitter.com/_Cotecita/status/1393293606790832131	puse laminado holografico carnet vacunacion ver 5g agarrar fuerte	_Cotecita	0.57024771
https://twitter.com/_Cotecita/status/1393372917145247746	unico sintoma vacuna der sed peligroso xd	_Cotecita	0.660251856
https://twitter.com/_Cotecita/status/1393403743081750529	verdad impactado tener molestia vacuna hecho ver brazo saber marca imagine salud profesional salud tener mano algodon	_Cotecita	0.097871155
https://twitter.com/_Cotecita/status/1393759838547628033	llegar efecto vacuna desfase estar dolor cabeza nausea	_Cotecita	0.291359365
https://twitter.com/_Cotecita/status/1398130115117256708	sintoma vacuna pensar sueno ser tener sueno	_Cotecita	0.218692809
https://twitter.com/_Cotecita/status/1403348057069084677	rir plastificado holografico carnet vacunacion	_Cotecita	0.65014112
https://twitter.com/_Cotecita/status/1403379184634847233	bakancito dar cuponcito descuento ir volver lugar vacunacion	_Cotecita	0.407481194
https://twitter.com/_Cotecita/status/1403487722078101506	cuanto demorar actualizar pusar pinche vacuna aparecer actualizado dia	_Cotecita	0.586740136
https://twitter.com/_Cotecita/status/1404083478560395265	estar alergia vacuna alergia	_Cotecita	0.816917896
https://twitter.com/_Cotecita/status/1404433672162451465	estar alergiaaaaaaaa vacuna reactivo	_Cotecita	0.551930308
https://twitter.com/_Cotecita/status/1408044572819738627	pase movilidad empezar regir dia vacunacion dia cumplir dia ayuraa	_Cotecita	0.522717595
https://twitter.com/_Cotecita/status/1412824265255276546	plastificar carnet vacunacion laminado holografico rir dia segundo dosis	_Cotecita	0.514993906
https://twitter.com/_Cotecita/status/1421131515157696528	ahah estupido gobierno capaz poner alberto plaza motivar vacunacion xd	_Cotecita	0.417715609
https://twitter.com/_Cotita_/status/1373807263195017219	tristeza ser lunes ir entrenar jugar rapido tener vacuna lograr inmunizacion rebano rehoner estar ano reality cuarentena	_Cotita_	0.179324538
https://twitter.com/_Cotita_/status/1386694988306817026	hormiguear nariz morir tocar vacuna	_Cotita_	0.346862078
https://twitter.com/_Cotita_/status/1388912188778336257	dudar horario ir vacunar vina mar coordinar pegar	_Cotita_	0.030770153
https://twitter.com/_cparra/status/1382050246222565382	oir vacuna quitar inteligencia dar vacuna comunista supar	_cparra	0.827811837
https://twitter.com/_cparra/status/1382112941152075779	llevar dia hacer pega persona reventado tendiniti dolor espalda dolor cabeza vacuna decir mama avisar pegar mori	_cparra	0.087545097
https://twitter.com/_cparra/status/1403038838801448967	semana guagua hermana chica ano fin vacunado	_cparra	0.569732368
https://twitter.com/_cpsa/status/1380183732607410178	salir vacuna decir vacunarar wea vacunado	_cpsa	0.610909104
https://twitter.com/_cracklitos_/status/1402463028856172545	pusar pzifer quedar tirado segundo dia cama ser cuerpo resistir vacuna imperio debir poner	_cracklitos_	0.402514338
https://twitter.com/_crisstobal/status/1399366235574386697	vacunar astrasumatra	_crisstobal	0.464327514
https://twitter.com/_Cristian_1974/status/1371755077808062466	haber error error equivocar poner vacuna coronavac bebe mes entender cansancio personal medico increible pasar hospital villarrica increible	_Cristian_1974	0.478028297
https://twitter.com/_Cristian_1974/status/1377054317643960321	vacuno	_Cristian_1974	0.642558992
https://twitter.com/_Cristian_1974/status/1382684497817264132	esperar problema stock salir medio comunicacion creer existir cierto temor vacuna escuchar persona mayor decir querer vacunar	_Cristian_1974	0.058081567
https://twitter.com/_Cristian_1974/status/1384829112884338689	primeradosis covid19 yomevacuno 3diassinbeber	_Cristian_1974	0.143429756
https://twitter.com/_Cristian_1974/status/1384832706765336578	dato oportuno certero preciso tranquilizador reconfortante agradecer cuestionado vacunar vacuno pasar botilleria	_Cristian_1974	0.602501154
https://twitter.com/_Cristian_1974/status/1385194959112916993	felizjueves buenjueves yomevacuno llegar dia	_Cristian_1974	0.197531193
https://twitter.com/_Cristian_1974/status/1385304203191635969	querer vacunar dejar ano cumplido csm proximo semana yomevacuno	_Cristian_1974	0.206562489
https://twitter.com/_Cristian_1974/status/1396813198540656645	ir segundo dosis sinovac yomevacuno pasedemovilidad disminuyo riesgo contagiar contagiar vacunado implicar irresponsable medida proteccion establecido buendia	_Cristian_1974	0.02075544
https://twitter.com/_Cristian_1974/status/1401167535039471618	acuerdo unico caso raro vez persona caso bajar cuanto gente creer tener aplicado dosis proceso vacunacion funcionar pensar	_Cristian_1974	0.255725712
https://twitter.com/_Cristian_1974/status/1401263074011750409	pasar espacioriesco relacionar contagio bajar tratar traficodevacuna vacunar pedir delincuente narco inmun virus vacunar nocreoqueseaelunicocaso	_Cristian_1974	0.163577676
https://twitter.com/_Cristian_1974/status/1403479805648117760	entender tener dosis vacuna pase movilidad permitir salir comprar caminar hacer tramite comuna necesidad sacar permiso comisaria virtual sal comuna	_Cristian_1974	0.098785907
https://twitter.com/_Cristian_1974/status/1432422998041153539	hola persona vacunado menor ano sacar pase movilidad tener vacuna indicar pagina haber registro tener carnet vacunacion	_Cristian_1974	0.340745032
https://twitter.com/_cristianmuno/status/1374700207913410563	dejar vacuna pata	_cristianmuno	0.768124223
https://twitter.com/_cristianmuno/status/1389134967146369024	vacuna culero	_cristianmuno	0.571518004
https://twitter.com/_CristinaDonoso/status/1367799430578122753	senora ser vacunar segundo dosis tener diploma cositar linda	_CristinaDonoso	0.149938911
https://twitter.com/_CristinaDonoso/status/1370390360128643074	indicar mami vacunar lunes eeer	_CristinaDonoso	0.136015564
https://twitter.com/_CristinaDonoso/status/1370404571831500802	mami ser porfiado pensar vacunar	_CristinaDonoso	0.153810263
https://twitter.com/_CristinaDonoso/status/1372262614349324292	abuelita vacunar vine buscar autorizacion neuro eeeeer	_CristinaDonoso	0.311720431
https://twitter.com/_crisvargass/status/1396962677868670985	friendly pedo dia vacuna	_crisvargass	0.581609607
https://twitter.com/_Cruzado81/status/1392093560414085128	gobierno implementar carnet covid vacunado tener libertad querer vacunar premiar responsable	_Cruzado81	0.839647412
https://twitter.com/_Cruzado81/status/1399015883893248014	dar contar vacunar sacar pase	_Cruzado81	0.599009752
https://twitter.com/_csb37/status/1366883888094711809	lucha vacunacion carolina papa yomevacuno	_csb37	0.135716081
https://twitter.com/_csb37/status/1368590973027180545	vacunar personal salud	_csb37	0.443378419
https://twitter.com/_csb37/status/1368621541760598019	interesante saber vacuno tongo	_csb37	0.574231923
https://twitter.com/_csb37/status/1370188829341138946	gracia chile liderar tema vacunacion nivel mundial	_csb37	0.110577136
https://twitter.com/_csb37/status/1370568440524705792	vacuna mismo antidoto simple	_csb37	0.805742383
https://twitter.com/_csb37/status/1370843173149376520	gracia vacuna evitar contagio	_csb37	0.397511601
https://twitter.com/_csb37/status/1371427785210748932	animo encuentro maravilloso haber gente esperar vacunar	_csb37	0.196184844
https://twitter.com/_csb37/status/1371818803454226437	grupo cuidar contagia vacunar adolescente	_csb37	0.137083292
https://twitter.com/_csb37/status/1372592189780410370	vocal alcanzar tener dosis vacuna	_csb37	0.429404408
https://twitter.com/_csb37/status/1373764234094510088	gracia dio parecer tema vacunacion	_csb37	0.511601508
https://twitter.com/_csb37/status/1375125229169676288	comparto felicidad yomevacuno	_csb37	0.107563615
https://twitter.com/_csb37/status/1375247740117082115	creer saber vacuna	_csb37	0.487598151
https://twitter.com/_csb37/status/1375901149107208193	seguir escuchar bicicleta quiza vacuna	_csb37	0.363782734
https://twitter.com/_csb37/status/1376995276674727936	jajajajajajaa vacunar multiple vez	_csb37	0.34277004
https://twitter.com/_csb37/status/1377000711960023047	jajajajar vacuna gratis	_csb37	0.350739211
https://twitter.com/_csb37/status/1379126574608490496	cambio fase comenzar vacunar influenza dia segundo dosis covid	_csb37	0.349105775
https://twitter.com/_csb37/status/1380614600270434307	vacunar lugar	_csb37	0.399826825
https://twitter.com/_csb37/status/1381697028170846210	verdad alegan dia vacunacion mismo grupo etareo fin	_csb37	0.233458996
https://twitter.com/_csb37/status/1384185035062874119	llegar recordando semana tocar segundo dosis vacuna respetar turno yomevacuno	_csb37	0.044069082
https://twitter.com/_csb37/status/1385220917572378632	esperar segundo dosis yomevacuno	_csb37	0.131426901
https://twitter.com/_csb37/status/1385390682349649925	igual dar dolor cabeza segundadosis yomevacuno	_csb37	0.13331455
https://twitter.com/_csb37/status/1388260834040848385	asumir haber contagio deber seguir cuarentena incentivar vacunacion ocupar aportar tipo util	_csb37	0.186502039
https://twitter.com/_csb37/status/1391379135352778753	gracia fomentar vacunacion	_csb37	0.413762152
https://twitter.com/_csb37/status/1396861914173612032	momento sacar carne vacunacion	_csb37	0.413123965
https://twitter.com/_csb37/status/1398339063162228741	pucha pusar celular hombro falle vacuna	_csb37	0.263359249
https://twitter.com/_csb37/status/1399743343463211010	excelente parecer yomevacuno	_csb37	0.162313789
https://twitter.com/_csb37/status/1407744432464596996	alumno ir vacunar	_csb37	0.245944858
https://twitter.com/_csb37/status/1408554284661329922	creer complicado vacuna sinovac parecer cubrir variante	_csb37	0.125651181
https://twitter.com/_csb37/status/1408918473552633861	claro ser vacuna provocar dolor inflamacion sitio pinchazo hacer actividad basico vida diario problema estar lesion hombro izquierdo pedir vacunar brazo problema	_csb37	0.086133659
https://twitter.com/_csb37/status/1410718582837809153	confirmo vacunir clc sinovac elegir haber vacunar	_csb37	0.156867266
https://twitter.com/_csb37/status/1414714004216418307	sorprender vacunacion recoleta	_csb37	0.407023907
https://twitter.com/_csb37/status/1415422915470929926	ver ocurrir mejor vacuna	_csb37	0.308055341
https://twitter.com/_csb37/status/1415801548123295744	vacunar	_csb37	0.489567459
https://twitter.com/_csb37/status/1419758232780804101	raja vacuno significar campana vacunacion efectivo mirar aplauso gobierno parte	_csb37	0.416981518
https://twitter.com/_csb37/status/1419762959690125324	estar vacunacion	_csb37	0.479734957
https://twitter.com/_csb37/status/1420899196064960514	haber sentir mejor vacuna	_csb37	0.352698356
https://twitter.com/_csb37/status/1423013015641804808	acordar papa querer vacunar unico sacar lagrima pelea varios pandemia vacunar	_csb37	0.293265402
https://twitter.com/_csb37/status/1423642496098254853	tercero dosis vacuna requerir dosis ejemplo	_csb37	0.12832585
https://twitter.com/_csb37/status/1427822400377327622	autorice vacuna menor ano nino seguir importante vector resfrio contagir hija gracia dio covid susto grande	_csb37	0.764619172
https://twitter.com/_csb37/status/1428769122431782913	orgulloso bebe seguro poner vacuna	_csb37	0.62384361
https://twitter.com/_CuaCK_/status/1381996904880484360	ojala pk dar permiso trabajo creer vacuna	_CuaCK_	0.127040714
https://twitter.com/_CuaCK_/status/1389121353782120451	maipu hombre vacuna astrazeneco mujer	_CuaCK_	0.350227058
https://twitter.com/_CuaCK_/status/1389681782153531393	mostrar carne vacunacion llegar ser sabado	_CuaCK_	0.243446141
https://twitter.com/_CuaCK_/status/1391234726627774464	vacuna ql dormir dia	_CuaCK_	0.717676044
https://twitter.com/_CuaCK_/status/1392200321523490821	tocar vacuna vacunado	_CuaCK_	0.350978553
https://twitter.com/_CuaCK_/status/1395915204672753669	vacuna mierdame tener dia cama pal fin julio proximo dosis	_CuaCK_	0.302097589
https://twitter.com/_CuaCK_/status/1402423332209926147	grafeno carbon grafito mina diferencia patr hexagonal investigar capacidad conductivo wnes loco pensar caer bola vacunar	_CuaCK_	0.613149405
https://twitter.com/_CuaCK_/status/1423352515375026184	aprobado vacuna nino menor ano entrar proceso vacunacion	_CuaCK_	0.46896264
https://twitter.com/_cucho/status/1368750422656172032	producir sentimiento encontrado donar vacuna estado circunstancia fabricar quedar gente riesgo vacunar estado responsable decir dicho caridad empezar	_cucho	0.234732598
https://twitter.com/_curzua/status/1396812118658330639	buen dia subsecretario tener consulta hijo vacunar marzo 1a dosis abril 2o dosis pfizer lote er aparecer hacer sacar certificado	_curzua	0.059390664
https://twitter.com/_curzua/status/1396812329870897154	buen dia tener consulta hijo vacunar marzo 1a dosis abril 2o dosis pfizer lote er aparecer hacer sacar certificado	_curzua	0.081703603
https://twitter.com/_cynthiadaniela/status/1392530369149276160	papas tener vacunar dosis saber lugar colocar gracia quilicura	_cynthiadaniela	0.162549883
https://twitter.com/_d3ivid_br4vo/status/1408703228955533317	pegar pogonavirus aur vacuna covid	_d3ivid_br4vo	0.473842353
https://twitter.com/_daanielapaz/status/1398678377268133892	hombre andar buscar pfizer pensar viajar europa aztrazeneca igual sirve quedar andar eliger vacuna quedar hueon desinformado	_daanielapaz	0.151863009
https://twitter.com/_daanielapaz/status/1399362804386238471	dar nervio vacuna dar carnet vacunacion ser fotocopia	_daanielapaz	0.506495774
https://twitter.com/_Daaniitha_/status/1369414996871032837	saber vacuna tocar ser turno falta llegar 20	_Daaniitha_	0.094302118
https://twitter.com/_Daaniitha_/status/1369964569502834688	haber vacunar momento	_Daaniitha_	0.486381471
https://twitter.com/_Daaniitha_/status/1372530109463339008	esperar tener buen reaccion vacuna tocar vacuna	_Daaniitha_	0.173770785
https://twitter.com/_Daaniitha_/status/1373013662609334276	vacunar primero dosis yomevacuno	_Daaniitha_	0.172012746
https://twitter.com/_Daaniitha_/status/1376883955299971077	bastar pais inoculado covid gente gobierno hacer creer vacunar acabar feliz region quedar cama tener solo hospital region	_Daaniitha_	0.431041002
https://twitter.com/_Daaniitha_/status/1382492472375394306	autocuidado mejor vacuna	_Daaniitha_	0.303365916
https://twitter.com/_Daaniitha_/status/1383110440243372040	anecdota dia centro vacunacion asistir decir venir solo adulto dar vuelta decir pasar carnet ver dar cuenta necesitar venir adulto senor responder pensar tener importancia leer	_Daaniitha_	0.064062923
https://twitter.com/_Daaniitha_/status/1387828709839736832	amiga ser puro leso info cosa informar leyr decir vecino pasar ano querer vacunar atarsar	_Daaniitha_	0.408657432
https://twitter.com/_Daaniitha_/status/1388117032974135307	vacunar	_Daaniitha_	0.489567459
https://twitter.com/_daianaibarra/status/1380653814890500098	encontrar puto carnet vacunacion	_daianaibarra	0.689839482
https://twitter.com/_daianaibarra/status/1381011176499347467	efecto vacuna dormir	_daianaibarra	0.613993287
https://twitter.com/_daiquiroga/status/1384299964973469700	papa tener vacuna	_daiquiroga	0.525641799
https://twitter.com/_daniegra/status/1417669513068298243	holaa tener calendario vacunacion semanal bacan	_daniegra	0.157494545
https://twitter.com/_danielaccc/status/1374037158407794689	dar risa enfermero vacunar amable proceso ser tener hijo embarazado tener pleno seguridad embarazado seguro amamantar claro se riar nervioso	_danielaccc	0.059805781
https://twitter.com/_danielaccc/status/1374089183741018112	pasar wn vacuna	_danielaccc	0.572165787
https://twitter.com/_danielaccc/status/1394138203561549825	bola haber gente comentario decir vivir voz hacer mismo peo vacuna sentir envidiar recir vacuna peo parasito mierda lucrar perpetuar enchufe	_danielaccc	0.869288445
https://twitter.com/_danielaccc/status/1394309688943054856	existir gente verdad preferir cortar brazo pagar vacuna dudoso procedencia lucrar primero lugar maldito enchufado ojo moral moldeable	_danielaccc	0.75782454
https://twitter.com/_danielaccc/status/1395752652085108741	miedo concepto libertad gente sujeto condicionado aspecto vacunarte nuevo pario social querer vacunar	_danielaccc	0.582776964
https://twitter.com/_danielaccc/status/1395784909365645320	giovo leete empezar complejo superioridad vacunado fuer pedir que persona niegar tramite vacunar vacuna primero lugar obligatoria senala	_danielaccc	0.196708232
https://twitter.com/_danielaccc/status/1395789111412338692	preguntar ser humano segundo categoria querer vacunar covid venezolano emigrar primero oportunidad votar comunista turno pais acoger	_danielaccc	0.246314019
https://twitter.com/_danielaccc/status/1395801270120853507	hecho le detenimiento defender parecer pendejez enorme limita pensar raciocinio hora querer coartar libertad vacuna obligatorio	_danielaccc	0.531592488
https://twitter.com/_danielaccc/status/1397920510051196928	estar decir mes obtener vacuna desarrollar electromagnetismo estafa	_danielaccc	0.712194264
https://twitter.com/_DanielaClaretR/status/1402123875064950786	vacunar error pfizer negar mismo vacuna excusa tener stock	_DanielaClaretR	0.625613391
https://twitter.com/_DanielaClaretR/status/1402124481989128198	suponer durmer tocar madrugar vacuna tomar taza cafe tomo cafe	_DanielaClaretR	0.218726754
https://twitter.com/_danielvargas_/status/1366333526266765314	vacuna hacer efecto real dia segundo dosis	_danielvargas_	0.536718786
https://twitter.com/_danielvargas_/status/1389795870170828800	decir irresponsable mejor vacunar evitar transmision virus etico ocupar lugar vacuna ciudadano pagar impuesto recir vacuna pensamiento atrasado chabacano	_danielvargas_	0.322009742
https://twitter.com/_danielvergara/status/1392211324369833988	preguntar vacuna preferia inocular	_danielvergara	0.521342933
https://twitter.com/_danielvergara/status/1396818312043114504	cierto poblacion vacunado efecto mortal virus disminuir gran porcentaje parecer malo medida experiencia internacional demostrar credito tener gobierno apuesta vacunacion	_danielvergara	0.082697839
https://twitter.com/_danielvergara/status/1396819223909916674	convengar haber persona vacunar fase vivir eterno decio depender autocontrol sobrevivir fuerte ley vida	_danielvergara	0.376543522
https://twitter.com/_danielvergara/status/1432775012910571536	1ero decir contagioso hacer mes caso chile ir baja dia dia cierto campana vacunacion buen contar deber atestado delta po	_danielvergara	0.212708056
https://twitter.com/_daniipaz/status/1367494811872350222	primero dosis vacuna	_daniipaz	0.53925097
https://twitter.com/_danimom/status/1400452367217172484	contigochv amigo ano vacuno viernes 2do dosis astrazeneca sabado dar infarto coagulo fallecer gobierno saber efecto secundario comprar impresentable doloroso	_danimom	0.666533053
https://twitter.com/_dannoo/status/1374012438270636034	ready primero dosis vacuna yomevacuno	_dannoo	0.224149674
https://twitter.com/_dannoo/status/1384163487669121031	segundo dosis lista yomevacuno	_dannoo	0.125230938
https://twitter.com/_Dannys_z/status/1421496488711049223	vacunarte ser virus mutar ver haber variante hacer vacunacion cortar ciclo reproduccion	_Dannys_z	0.441012353
https://twitter.com/_dantepa/status/1396525963157118982	empleador indolente tonto impedir vacunacion trabajador	_dantepa	0.620244324
https://twitter.com/_dantepa/status/1396900395398610946	pa queri escoger vacuna elegir huea ver dimir	_dantepa	0.280983627
https://twitter.com/_dantepa/status/1399486555862011906	rusia vacunar perro reculiao	_dantepa	0.243120164
https://twitter.com/_David_Fenner_/status/1408121884848308227	pretender mes ano vacuna usar resultar efectivo ayudar monton querer seguridad absoluto nuevo campana vacunacion nino deprimido infancia pandemia salud mental	_David_Fenner_	0.876515627
https://twitter.com/_David_Fenner_/status/1408205365104291842	igual sinovac efectivo contagio notar falta vacunacion tener ver efectividad variable delta	_David_Fenner_	0.097498208
https://twitter.com/_David_Fenner_/status/1423348733572526084	parecer mejor estrategia largo plazo vacuna tratamiento culpa ade generacion variante	_David_Fenner_	0.318861842
https://twitter.com/_DavidBuenviaje/status/1396121311290789891	vacuna colocar	_DavidBuenviaje	0.500890017
https://twitter.com/_Dayanaraa/status/1417882605559689216	subir carnet vacuna	_Dayanaraa	0.767043352
https://twitter.com/_Denise_D_/status/1390843667523555331	exacto vacuna experimental problemano vacuna vacuna experimental	_Denise_D_	0.896511197
https://twitter.com/_Denise_D_/status/1391184903979610113	apruebo rechazo ser miedo vacuna	_Denise_D_	0.714696467
https://twitter.com/_Denise_D_/status/1392259947409334282	dueno empresa preguntar reunion vacunado jefe planta responder dosis dosis querer vacunar dueno decir despedido inmediatogente poner riesgo opinar	_Denise_D_	0.437229186
https://twitter.com/_Denise_D_/status/1392264483033296896	empresa decir dueno haber parecer cosa ser vacuna	_Denise_D_	0.60381496
https://twitter.com/_Denise_D_/status/1392264723563941890	nacho tema vacuna empresa sumar	_Denise_D_	0.348948121
https://twitter.com/_Denise_D_/status/1392265261890289666	empresa privado vacuna ir	_Denise_D_	0.323423624
https://twitter.com/_Denise_D_/status/1392270858798915585	politica empresa global multinacional hacer pais comenzar vacunacion complicado creer ver	_Denise_D_	0.043882042
https://twitter.com/_Denise_D_/status/1392272824958603273	descriterio total alimento vacunado vacuna garantizar inmunidad perder produccion	_Denise_D_	0.292730808
https://twitter.com/_Denise_D_/status/1392275147181240320	empresa caso covid cerrar sueldo salir vacuna requisitar vacunar	_Denise_D_	0.739772618
https://twitter.com/_Denise_D_/status/1392476332521570312	creer vacunar nino ano nino asintomatico creer tema vacunar vacuna experimental	_Denise_D_	0.871553659
https://twitter.com/_Denise_D_/status/1392578133895913487	comunicador hacer imposible abrir debate respecto vacuna pedir tribuna hable obligatorio sexualidad tema mencionar	_Denise_D_	0.583246231
https://twitter.com/_Denise_D_/status/1393968022466048002	tema vacuna experimental mismo enfermedad saber cambiar dia	_Denise_D_	0.862272561
https://twitter.com/_Denise_D_/status/1423820904027598848	daza decir persona tener trombosis vacunar astrazenecadeber llevar certif medico cambio pfizer caso mama preocupacion	_Denise_D_	0.647892475
https://twitter.com/_Denise_D_/status/1423821973004693508	tener razon haber temor vacuna bue considerar	_Denise_D_	0.694905221
https://twitter.com/_Denise_D_/status/1423827414690447360	tener trombosis recomienda noticia espero ocurrir poner astrazeneca chico hijo	_Denise_D_	0.355651498
https://twitter.com/_Denise_D_/status/1426366370237792257	cola vacunar malls contagianr tener enfermar	_Denise_D_	0.411725402
https://twitter.com/_DERECHISTA/status/1371888093549187073	miserable zurderio chileno bromear coronavirus morir cuerpo jose antonio kast contagir mejor vacuna covid mejor remedio chile decadente caotico violento culpa izquierdo	_DERECHISTA	0.231188238
https://twitter.com/_DERECHISTA/status/1373306297412636672	cuanto paciente covid salvar izkia siche tener dilema ultimo cama pandemia gracia labor manalich gobierno ir vacunacion chile exito reconocido mundo izkia=canallar	_DERECHISTA	0.491421312
https://twitter.com/_DERECHISTA/status/1376351054292471813	matando irresponsable porfiado cumplir medida sanitario querer vacunar q respetar toque queda carretear juntar reunion familiar salir destruir plaza italia pautalibre	_DERECHISTA	0.218236834
https://twitter.com/_DERECHISTA/status/1377262659305938954	acusacionconstitucional pinera paris izquierda loco inicio vacunacion gobierno repetir cantar victoria porcentaje gente creer dosis inmune harvard washingtonr post	_DERECHISTA	0.326746255
https://twitter.com/_DERECHISTA/status/1378362606465998850	orden actual izquierda tonto util vacunacion exito haber atacar misericordia ministro paris gobierno hacer manalich decir presidente dc audio filtrado izquierda miserable	_DERECHISTA	0.067883193
https://twitter.com/_DERECHISTA/status/1378394171883540482	orden actual izquierda tonto util vacunacion exito haber atacar misericordia ministro paris gobierno hacer manalich decir presidente dc audio filtrado izquierda miserable	_DERECHISTA	0.067883193
https://twitter.com/_DERECHISTA/status/1423340913653387268	tercero dosis astrazeneca vacunar sinovac decir gobierno minsal colocar palo vacuna astrazeneco dar confianza	_DERECHISTA	0.65660727
https://twitter.com/_DERECHISTA/status/1425605161825755140	izquierda decir tener hambre morir comida decir matar pandemia haber dilema ultimo cama ir mejor vacunacion mundo tener reclamar exigir cuartoretirodel10xciento subir precio	_DERECHISTA	0.078220516
https://twitter.com/_DesInfluencer/status/1371546354900725764	ambos pollo noche tir dia nublado almuerzo	_DesInfluencer	0.203414738
https://twitter.com/_DesInfluencer/status/1372243447768289286	querer vacunar	_DesInfluencer	0.461805314
https://twitter.com/_DesInfluencer/status/1376477990729699329	trabajar tocar controlar gente venir vacunar bue sentir ayudo malo llegar gente sintoma recibo 2do dosis tener salir hacer cuidense	_DesInfluencer	0.039356023
https://twitter.com/_DesInfluencer/status/1376545963268014088	vez llegar vacunar persona ver enojar decir corresponder balsaaaaa	_DesInfluencer	0.150725693
https://twitter.com/_DesInfluencer/status/1376681230406672392	zorr contrato trucho ir vacunar pertenecer empresa esencial papi turno muchachin	_DesInfluencer	0.146541834
https://twitter.com/_DesInfluencer/status/1378808589545054209	subir calendario vacunacion semana empezar disminuir dia	_DesInfluencer	0.184513062
https://twitter.com/_DesInfluencer/status/1381367841698484224	decir gente trabajar vacunacion raja pienr sabado domingo ser profesional refuerzo	_DesInfluencer	0.161486
https://twitter.com/_DesInfluencer/status/1386409773319528457	faltar personal faltar vacuna vacunar golpe aforo	_DesInfluencer	0.131051958
https://twitter.com/_DesInfluencer/status/1386755322577047557	paso medico veterinario venir vacunar calendario hacer decir pucho vacunar vacunar flojo profesor hacer impacto rostro	_DesInfluencer	0.389376134
https://twitter.com/_DesInfluencer/status/1386756923031179269	indignado ser entender querer vacunar haber mes vacuna empresa escencial venir salir atacar gremio profe	_DesInfluencer	0.609581113
https://twitter.com/_DesInfluencer/status/1386759116220215299	persona venir vacunar venir buen disposicion restante ser levantar pensar alegar funcione gente qliar malo vibraaaa	_DesInfluencer	0.110094339
https://twitter.com/_DesInfluencer/status/1401918153077280772	vacunar vacunatorio haber haz quier	_DesInfluencer	0.18599683
https://twitter.com/_DesInfluencer/status/1405899925490212868	tocar vacunacion ano vacunatorio vacio juzgar	_DesInfluencer	0.146585643
https://twitter.com/_DesInfluencer/status/1407365605343252488	viner vacunar semana pasado viner llenisimo recuerden tratar personal salud hacer mejor poder tener	_DesInfluencer	0.22435841
https://twitter.com/_DesInfluencer/status/1420023982225494016	favor persona 3ero edad pidan pase movilidad bastar carnet vacunacion favor compartir	_DesInfluencer	0.327559322
https://twitter.com/_DesInfluencer/status/1425895744590987270	wenaaa rockericola tener cuenta estar pecador apoyar vacunacion welis pesar pega bkr ganar polera maquina futurometallica	_DesInfluencer	0.677266479
https://twitter.com/_despinozag/status/1367446338615603200	covid presidio literal vacunar ano dia llegar chile docente escuela rural yomevacuno	_despinozag	0.0850586
https://twitter.com/_despinozag/status/1374784348914917383	haber vacuna haber vacuno	_despinozag	0.664195299
https://twitter.com/_despinozag/status/1375046763783061508	tener duda vacunir drama relacioner gente vacuna prevenir contagio guardar	_despinozag	0.175643772
https://twitter.com/_despinozag/status/1406653643345084420	saber tener claro ac casa tener cronica enfermedad preguntar querer vacuna decir	_despinozag	0.330804288
https://twitter.com/_devandrews/status/1367256429875363843	actualizacion fecha vacunacion cronico	_devandrews	0.390425295
https://twitter.com/_devandrews/status/1371846459147104257	traer nino centro vacunacion	_devandrews	0.455799371
https://twitter.com/_devandrews/status/1371851140413988867	enfermera vacuno sorprender tener reaccion pinchazo acostumbrado aguja	_devandrews	0.377963603
https://twitter.com/_devandrews/status/1391771235000983558	tocar vacuna influenzaaaa	_devandrews	0.300408006
https://twitter.com/_devandrews/status/1410044976524836865	odio mayoria pais tener premiers blackwidow gracia inoperante gobierno gente vacuna vear cine	_devandrews	0.381268889
https://twitter.com/_dezeta/status/1398149574951419904	dar baja wn haz video descubrir fuerza roce decir magnetismo vacuna implantar iman neodimio dedo frente pedir disculpa quedar credibilidad suelo	_dezeta	0.555116832
https://twitter.com/_diegomanriquez/status/1392543153354383360	vacuna contagia igual salir pcr positivo deber encerrar dia tenga sintoma correr riesgo vacunar hacer contagiar igual caer uci	_diegomanriquez	0.730634749
https://twitter.com/_diegomanriquez/status/1392795715949170691	ser creer contar punto ir vacuna dejar contagiarte contagiar suponer vacuna probable tener sintoma grave	_diegomanriquez	0.60718739
https://twitter.com/_diegomanriquez/status/1392821497450975234	obligar vacunar firme documento negar atencion medico igual manera enter querer vacunar tuvir pagar dosis	_diegomanriquez	0.827558219
https://twitter.com/_diegomanriquez/status/1397194182121435142	poner atencion cantidad persona caer hospitalizado cama aumento caso numero preocupar vacuna vacuna seguir contagiar	_diegomanriquez	0.634152055
https://twitter.com/_diegomanriquez/status/1399023513831358466	vez pcr positivo asintomatico vacuna dosis sinovac puesta	_diegomanriquez	0.725141048
https://twitter.com/_diegoncho/status/1367147462029414404	recordar juego preocupar turno vacunacion llegar	_diegoncho	0.233738333
https://twitter.com/_diegoncho/status/1404567549405184004	vacuna vacuna haber sinovac diferencia	_diegoncho	0.417920709
https://twitter.com/_diegoncho/status/1412250335897436160	pedir pase movilidad subir bue llamar carnet vacuna	_diegoncho	0.784122169
https://twitter.com/_diewo/status/1403872201770741768	salir echar culpa vacuna eriksar pasar dia humillar	_diewo	0.790283084
https://twitter.com/_diezpumas/status/1380961597632417803	ser creer inmunizar poblacion vacuna propiadejame	_diezpumas	0.458092988
https://twitter.com/_diezpumas/status/1431062919601659913	pleno centro stgo estar farmacia 20anera enviar audio wsp diciendo vacunar ver reportaje yt vacuna servir vulnerar derecho tratado que	_diezpumas	0.165779144
https://twitter.com/_dmoralesd__/status/1371917684712034310	pensar gente trabajar supermercado vacunacion importar vacunado vacunado cajera reponedor milico paco culiao	_dmoralesd__	0.244230241
https://twitter.com/_dmoralesd__/status/1372360614379712513	decir ayer gente supermercado primero vacunar junto gente salud paco milico	_dmoralesd__	0.223264217
https://twitter.com/_dmoralesd__/status/1372662179506352137	celebro tema vacunacion mejor ocupar estrategia uruguay preocupado economia vacunar primero lugar fuerza trabajo venir resto malo idea creer	_dmoralesd__	0.038084269
https://twitter.com/_dmoralesd__/status/1381392387663073282	vacuna amor estar	_dmoralesd__	0.487087339
https://twitter.com/_dmoralesd__/status/1381801254129520642	cita exigir carnet vacunacion siono	_dmoralesd__	0.592466354
https://twitter.com/_dmoralesd__/status/1383467978029559809	ver mandar vacunar gente pasar ir vacunarte tener parte culpar preguntar ministro	_dmoralesd__	0.290147841
https://twitter.com/_dmoralesd__/status/1384512721274691584	hola buen dia parecer extrano llegada vacuna astrazeneco conocido caso trombosis espana pais querer pensar saludo lavozdelosquesobran	_dmoralesd__	0.8005656
https://twitter.com/_dmoralesd__/status/1384638030330437632	gente calama mirar cambio vacuna	_dmoralesd__	0.305896759
https://twitter.com/_dmoralesd__/status/1389607537138356230	vacunar mierda	_dmoralesd__	0.545035422
https://twitter.com/_dmoralesd__/status/1397963633628418057	vacunar pedazo longis	_dmoralesd__	0.52581197
https://twitter.com/_dmoralesd__/status/1398416116821733376	primero polola tener apellido cancino vacuna cansino seguir vida	_dmoralesd__	0.443680048
https://twitter.com/_dmoralesd__/status/1399148013185024002	venir vacunacion tiempo	_dmoralesd__	0.604860365
https://twitter.com/_don_de_fluir/status/1408196884766801921	casualidad buscar amiga amigo perruno tener cachorrito hermoso primero vacuna listo recibir amor familia	_don_de_fluir	0.342126071
https://twitter.com/_DonCorbata/status/1371514997898088452	estar puro cag contagio partir vacunar vacunar poblacion trabajar contagio estar transporte chemimare	_DonCorbata	0.139152974
https://twitter.com/_DonCorbata/status/1371533254138986503	fijo vacuno dosis	_DonCorbata	0.659070969
https://twitter.com/_DonCorbata/status/1378889225970589701	nina vacuno decir dia segundo dosis quedar informacion volver	_DonCorbata	0.608163536
https://twitter.com/_DonCorbata/status/1379853022466093056	barrio existir club futbol cansino naqueer vacuna	_DonCorbata	0.462094426
https://twitter.com/_DonCorbata/status/1387882094890717187	naquersyo llegue debil vacunacion tener alimentar	_DonCorbata	0.18544665
https://twitter.com/_DonCorbata/status/1389343955104538630	ser vacunar tener andar gente representar edad hue rezagar vacunacion haber persona ego nublar razonamiento	_DonCorbata	0.14440316
https://twitter.com/_DonCorbata/status/1396861885006368773	vacunacion preguntar huea	_DonCorbata	0.510073543
https://twitter.com/_DonCorbata/status/1397174532356644867	jajajajajjajaaaar amigo hacer examen ver nivel inmunidad vez mes vacuno tuna vacunar punto	_DonCorbata	0.16234827
https://twitter.com/_DonCorbata/status/1398309821657518085	pasar barraca fierro quedar pegado perfil vacuna	_DonCorbata	0.537954628
https://twitter.com/_DonCorbata/status/1399028559243526149	verdad jajajaacomer variado mejor decir contrario dejar inmunir enfermedad imposible vacunar quedar	_DonCorbata	0.764301538
https://twitter.com/_DonCorbata/status/1399365689748725771	estudiar chiquilla salir vacuna perfecto	_DonCorbata	0.225583941
https://twitter.com/_DonCorbata/status/1401208918802669570	vacuna vacunar bajar contagio muerto	_DonCorbata	0.682960868
https://twitter.com/_DonCorbata/status/1403864813030281224	atorrante falopear raspado muralla dar miedo vacunar metar cosa extrana cuerpoeso hueon chistoso	_DonCorbata	0.592239082
https://twitter.com/_DonCorbata/status/1405193879515762688	pais avanzar avanzar gracia vacunacion pasar naipar	_DonCorbata	0.299200088
https://twitter.com/_donMiguelon/status/1404566044300169218	fideo qlio vacuna bajenlo patado cuello primero pelota	_donMiguelon	0.517603397
https://twitter.com/_droneman_/status/1380533630473224193	hola vacuna covid proximo semana deber asistir cedula identidad	_droneman_	0.157610714
https://twitter.com/_droneman_/status/1391794380521025548	estimado senor informar aclarar disponer vacuna pfizer segundo dosis	_droneman_	0.257234633
https://twitter.com/_dropofwaterrr_/status/1403385877804560396	gracia chile querer vacunar	_dropofwaterrr_	0.468014121
https://twitter.com/_drr_noo_/status/1380114130351312898	padre vacuno primero dosisempezar bajar animorecayoaparte sufrir enfermedad caer hospital covid acelerar muerte maldito virus afectar pulmon fallecer pulmonia dia llevar	_drr_noo_	0.897160888
https://twitter.com/_Dxniel/status/1396196949976625152	fin vacuna dejenme volver cancha hijo maracaaaaaa seguir escuchar hijo puta cdf	_Dxniel	0.242432564
https://twitter.com/_Dxniel/status/1396552891419303948	matar vacuna culia matar inutil conchetumaree	_Dxniel	0.84993279
https://twitter.com/_ebitter/status/1369670707895009295	unicef hacer campana vacunar nino congo uganda	_ebitter	0.425752908
https://twitter.com/_ebitter/status/1399495855762284548	chequear vacunacion	_ebitter	0.478048831
https://twitter.com/_edelyy/status/1403560179321511941	cierto embarazada vacunar querer pagar	_edelyy	0.408339262
https://twitter.com/_EduAlexander/status/1396890696754221056	servir ql duro vacunar parecer	_EduAlexander	0.559124231
https://twitter.com/_EduAlexander/status/1396900733010726914	igual persona adulto dificil dar momento vacunacion forma solicitar pase pasedemovilidad	_EduAlexander	0.295175076
https://twitter.com/_EduAlexander/status/1397002459613122560	plastificarar carnet vacunacion cinta embalaje pobre	_EduAlexander	0.642853141
https://twitter.com/_eebb/status/1372414053751087105	estar pandemia tener solucion corto plazo virus mutar vacuna garantizo inmunidad variante sentido tener ahorrar vejez tiempo empresario corrupto cuidar plata casoenjoymv	_eebb	0.611097336
https://twitter.com/_eebb/status/1384326843474587649	ser poner vacuna tarde noche hiperactivo pensar hacer cosa	_eebb	0.469975829
https://twitter.com/_egonzalez_/status/1377294374816653314	hanni enfermedad problema depender origen psoriasis llevar documento respalder vacunar	_egonzalez_	0.314585328
https://twitter.com/_El_Carlos017/status/1423789732786581505	asegurar ser vacuna creer ser ataque epilepsia cosa dar vacuna	_El_Carlos017	0.437130928
https://twitter.com/_el_Cisco/status/1404235425120669700	conocer tener herpe vacunar relacionar vacuna creer farmacologia hacer tiro jugar sist inmunologico traer consecuencia impredecible	_el_Cisco	0.444163978
https://twitter.com/_el_Cisco/status/1407703374045274112	aumento enfermo mental suicidio peor virus cuarentena obligatorio crimen lesa humanidad vacunacion obligatorio	_el_Cisco	0.970348001
https://twitter.com/_el_puga/status/1392230875539062784	decir madre guardo sticker vacuna sarampion	_el_puga	0.234331936
https://twitter.com/_EL_Victor/status/1373023079383900163	necesario ir sacar hora llegar vacunar	_EL_Victor	0.155437499
https://twitter.com/_EL_Victor/status/1373718219542953990	necesario ir sacar numero vacunacion estadio paul	_EL_Victor	0.229243845
https://twitter.com/_EL_Victor/status/1385203636821708800	tocar vacuna fin	_EL_Victor	0.242225111
https://twitter.com/_EL_Victor/status/1385234154485338116	empezar vacunacion	_EL_Victor	0.567897618
https://twitter.com/_EliSad_/status/1367515638265184257	cierto creer vacuna contribuir relajo general inicio tener rato volver normalidad	_EliSad_	0.19275862
https://twitter.com/_EliSad_/status/1381436388520906754	costar entender antivacuno ver hora tocar vacuna	_EliSad_	0.093488544
https://twitter.com/_EliSad_/status/1384666815763263490	local vacunacion vacio querer vacunar seguir esperar	_EliSad_	0.284193277
https://twitter.com/_EliSad_/status/1388575452609007618	diferente forma pensar estar acuerdo tuyo vacuna mejor momento esperar estes manera pensar jugar dia	_EliSad_	0.194324464
https://twitter.com/_EliSad_/status/1396879492514295808	ver pase movilidad gran motivacion ir vacunar	_EliSad_	0.182648063
https://twitter.com/_elisaisis/status/1382849547173560320	omg tocar segundo dosis vacuna	_elisaisis	0.289772749
https://twitter.com/_Ell_Cuervo/status/1375214021142589441	5g funcionar maravilla padre conexion casa estable 3era dosis transformar	_Ell_Cuervo	0.448636681
https://twitter.com/_Ell_Cuervo/status/1399479270209167360	ver lado lleno pase movilidad revertir estadistica paciente uci tener dosis joven vacunar hacer salud	_Ell_Cuervo	0.439727992
https://twitter.com/_Ell_Cuervo/status/1415834996041035781	estudio indicar mes disminuir importante porcentaje inmunidad especial nuevo variante generar deber inocular 3era dosis recomendacion fabricante	_Ell_Cuervo	0.065119117
https://twitter.com/_Ell_Cuervo/status/1419624459753902084	existir estrategia global combatir pandemiacontinuar insuficiente esfuerzo aislado pais controlar necesitar urgir coordinacion global inoculacion medida preventivo onu otar liderar	_Ell_Cuervo	0.05796203
https://twitter.com/_Ell_Cuervo/status/1423998491110543371	poder actualizar centro vacunacion habilitar nuevo espacio mantener mismo gracia actualizar informacion	_Ell_Cuervo	0.095796466
https://twitter.com/_Ell_Cuervo/status/1432153430747979777	vacuna covid unir total vacuna corresponder calendario vacunacion nna dejaste recibir vacuna tbc pandemia dejar cambio tal vez mascarilla conducta espacio publico cambiar teletrabajo po loco	_Ell_Cuervo	0.250121713
https://twitter.com/_Ell_Cuervo/status/1432180100267749380	vacuna minimo cambiar actual calendario vacunacion	_Ell_Cuervo	0.238292485
https://twitter.com/_EloArmoya/status/1382904736345686016	che vacuna tener efecto secundario vacunar pasar 12h metir cuerpo cerveza escribir esto	_EloArmoya	0.628614306
https://twitter.com/_EmilioNaV/status/1399706329716080640	decir vacunar hacer inmune contagio estar documentado vacunar evitar vacuna ayuda evitar sintoma covid agravir punto terminar hospitalizado morir informar hacer dano	_EmilioNaV	0.373736948
https://twitter.com/_EmilseRojas/status/1408267413892866052	necesitar vacuna quedar casa ver voz	_EmilseRojas	0.699851036
https://twitter.com/_EmptyGoldd/status/1398312348394430476	increible mismo doctor salir aclarar pegar magnetico cuerpo vacuna entender existir gente creer cosa vacunar decir aweonao	_EmptyGoldd	0.186428696
https://twitter.com/_EmptyGoldd/status/1398774532660416514	perdir decima vez vecino covid villa ir seguir existir gente querer vacunar salir carretear medida preventivo chata	_EmptyGoldd	0.058129966
https://twitter.com/_EmptyGoldd/status/1399042005012029445	oir ver opinion respeto simpatizar decir fuerte sano necesitar vacuna hablar empatico resto responsable mina pasar viajar	_EmptyGoldd	0.84234488
https://twitter.com/_EmptyGoldd/status/1399043027776249860	enter quejar gente querer poner vacuna dia tener contagio muerto saber dimir dia entienda necesario	_EmptyGoldd	0.70745784
https://twitter.com/_EmptyGoldd/status/1400325381371084800	cata subir historia pedir disculpa decir vacuna funar video tik tok salir entrar jdjdkdkdkdk saber reir llorar	_EmptyGoldd	0.191896617
https://twitter.com/_EmptyGoldd/status/1413533815402795019	ser poner segundo dosis vacuna brazo doler vez	_EmptyGoldd	0.129204452
https://twitter.com/_EngendroDelMal/status/1387947685228032002	prohibir irme vacunar saco wea estar amor	_EngendroDelMal	0.515313447
https://twitter.com/_EngendroDelMal/status/1392668481766797312	mierda	_EngendroDelMal	0.613830566
https://twitter.com/_EngendroDelMal/status/1396636706347044871	chistoso judio primero vacunar masa sacar pase verde buscar excusa lado	_EngendroDelMal	0.786690652
https://twitter.com/_EngendroDelMal/status/1402394181398679557	tocar segundo dosis vacuna	_EngendroDelMal	0.206662357
https://twitter.com/_Englishman_/status/1398480022629924864	ir lado error invalidar uso vacuna gallo hablar plandemia vacunar tener miedo enfermar vibrar alto	_Englishman_	0.790436268
https://twitter.com/_Englishman_/status/1398480441275990018	insisto error significar vacuna funcioner mismo decir vehiculo servir existir choque matematico farsa equivocar calculo	_Englishman_	0.604437768
https://twitter.com/_Englishman_/status/1402715593791442951	forma vacuna inmunidad rebano importante atentar salud publico pera manzana cosa contagiar dar grave ocupas cama usar sintomatico probable contagie	_Englishman_	0.112973005
https://twitter.com/_Englishman_/status/1402715922348003336	experiencia personal importar termino estadistico vacuna servir bajo contagio baja gravedad cuadro	_Englishman_	0.504248202
https://twitter.com/_Englishman_/status/1402721722672070659	hablar serio razon peso vacunar creencia cosa sustento	_Englishman_	0.724955022
https://twitter.com/_Englishman_/status/1403021366115409924	caso significativo vacuna proteger sentir perdida querer decir tenga razon	_Englishman_	0.43272388
https://twitter.com/_Englishman_/status/1417704797667528704	serio mostrar felicitacion unico felicitar transversal rapido vacunacion previo ir ejemplo hacer cosa	_Englishman_	0.051550925
https://twitter.com/_erased_citizen/status/1367814701552447489	estar punto poner ver final wandavision fila vacuna querer llegar casita echar ver tener miedo spoilers o	_erased_citizen	0.292283714
https://twitter.com/_eRRRe_/status/1373299542154694657	izkio tener razon gobierno farrear buen proceso vacunacion acompanar medida coherente puduje agenda politica hacer ridiculo vez	_eRRRe_	0.324778646
https://twitter.com/_eRRRe_/status/1373319615292510211	gobierno farrear proceso vacunacion merito uc acompanar medida aconsejado especialista hacer	_eRRRe_	0.121901065
https://twitter.com/_eRRRe_/status/1388570649719975941	lunes vacuno vivo ultima hora humano transformar reptiliano	_eRRRe_	0.300722539
https://twitter.com/_eRRRe_/status/1389320305290760199	gate divorciar matrimonio montaje lograr vacunar mundo sapbir	_eRRRe_	0.472208261
https://twitter.com/_eRRRe_/status/1400602480086560770	caso vacunacion falso regalar plata espacio riesco ocupar infraestructura	_eRRRe_	0.262628794
https://twitter.com/_eRRRe_/status/1402665701521887236	haber vacuna	_eRRRe_	0.589751601
https://twitter.com/_eRRRe_/status/1408797729296367623	vacuna regalado mirar efectividad mejor vacuna tener acceso punto	_eRRRe_	0.13933748
https://twitter.com/_eRRRe_/status/1411007196050169858	dar sentimiento culpa unico desear antivacuna vacunado enfermer murar probar punto	_eRRRe_	0.515335381
https://twitter.com/_eRRRe_/status/1418729599639371779	preocupando marca vacuna poner	_eRRRe_	0.571724832
https://twitter.com/_eRRRe_/status/1419382445972115459	har uso libertad durar esperar ansia pidar pase vacunacion	_eRRRe_	0.264328182
https://twitter.com/_Erzsebet/status/1428346357430079504	marido junto vacunar	_Erzsebet	0.292360634
https://twitter.com/_estebanalcazar/status/1391729132380229632	vacunar	_estebanalcazar	0.489567459
https://twitter.com/_eugelc/status/1404481836089102337	vacunacion decir pesimo atencion trato guardia estar salida joven tatuaje cuello cierto tener identificacion ando negro fumar par responder poner mascarilla falta respeto	_eugelc	0.065039068
https://twitter.com/_Fabi_B/status/1366478178689114114	hola acabar decir vacunar estar antibiotico cierto	_Fabi_B	0.157146752
https://twitter.com/_Fabi_B/status/1366488445607153683	desperte feliz fin tocar vacuna llegar primero centro sugirer pfizer ser estar info minsal agotado semana pasado ser dar dato llego hacer manso tapa tomar antibiotico	_Fabi_B	0.059156209
https://twitter.com/_Fabi_B/status/1366854283539456005	primero dosis espere momento supar existencia vacuna demoro autoinmunes fin resulto	_Fabi_B	0.692960024
https://twitter.com/_Fabi_B/status/1380941291392012296	ver informacion tb ser granja tener familiar edad vacunar	_Fabi_B	0.630706489
https://twitter.com/_fabianalexis/status/1399060137420144647	vacunar estupido tiempo correr	_fabianalexis	0.797106266
https://twitter.com/_fabianalexis/status/1410641101074087938	buscar colaborar vacuna haber grupo chino metido	_fabianalexis	0.535232961
https://twitter.com/_FabiolaValdes/status/1413881764645376010	tener nervio persona llevar vacunacion	_FabiolaValdes	0.243046522
https://twitter.com/_FabiolaValdes/status/1417549318001680386	fila pasaporte peor vacuna covid	_FabiolaValdes	0.855792403
https://twitter.com/_fany123_/status/1404475916525486084	ir vacunar encontrar	_fany123_	0.281222343
https://twitter.com/_farc/status/1383055345040429057	ser persona vacunado morir persona morir vacunar hacer	_farc	0.540440083
https://twitter.com/_farc/status/1396918926664155136	estar pase movilidad encuentro habilitar pudierar vacunar	_farc	0.33481133
https://twitter.com/_farc/status/1398040443766591496	necesitar hacer tendencia foto espejo celular hombro hacer tener vacuna	_farc	0.309158087
https://twitter.com/_farc/status/1398040533499514882	sustituto foto carnet vacunacion	_farc	0.61049211
https://twitter.com/_farc/status/1398283980693192707	leer antivacuno decir vacuna tener grafeno acordar ano tener mina mm enterrar companero mano dia dar contar desaparecer	_farc	0.50112474
https://twitter.com/_farc/status/1398451769588453381	usar testear vacuna tener real	_farc	0.66012007
https://twitter.com/_farc/status/1401221091251589120	pensar vacunario martes tocar esperar semana culpa tener demas querer vacunar	_farc	0.143678606
https://twitter.com/_farc/status/1401221524003201031	culpa tener menor demas querer vacunar	_farc	0.603941798
https://twitter.com/_farc/status/1414196798550421504	carnet vacunacion presidente clinica conde	_farc	0.271449864
https://twitter.com/_fcx52m7h49/status/1374568201028272129	dar fiebre efecto secundario vacuna dejar entrar oficina xd	_fcx52m7h49	0.440559447
https://twitter.com/_fcx52m7h49/status/1384560238775488516	atado ir vacuna tocar cachar alcanzar ir	_fcx52m7h49	0.12357673
https://twitter.com/_fcx52m7h49/status/1384955704008744963	igual sentado esperar vacuna lugar esporadico irrelevante	_fcx52m7h49	0.485483676
https://twitter.com/_fefelippe/status/1367861942598123524	venir segundo ola trabajador salud subir foto carnet vacunacion	_fefelippe	0.664245129
https://twitter.com/_fefelippe/status/1377632989123854343	doler proceso vacunacion ir chucha sano juicio querer salir dejar pelear weon	_fefelippe	0.222951561
https://twitter.com/_fefelippe/status/1398061369153540105	escribir nombre carnet vacunacion salir pasedemovilidad arreglar	_fefelippe	0.332564801
https://twitter.com/_fefelippe/status/1423333159912026118	dosis vacuna dejar ir estadio	_fefelippe	0.531199992
https://twitter.com/_Felias/status/1373313540543643657	decir ir vacunar chucho decir queriar vacunar	_Felias	0.459593773
https://twitter.com/_Felias/status/1375488454478467075	acabar vacunar dia dar 5g mato abejo	_Felias	0.700508237
https://twitter.com/_Felias/status/1375842207190630409	amarrar pelo dolor brazo vacuna culiaaaa	_Felias	0.565092862
https://twitter.com/_Felias/status/1381462670361120770	forma demostrar carino viejo pellizcar decir vacuna jajajajar caer pana	_Felias	0.487257361
https://twitter.com/_FelipeAguilar/status/1377787348700790785	vayan inversionista pais mejor jajar chile ser llevar avanzado vacunacion mejor forma ayudar sociedad pagar impuesto corresponder vacunar salir	_FelipeAguilar	0.08599183
https://twitter.com/_FelipeAguilar/status/1384358883112718336	punto vacunar ridiculo molestar vacunar semana mantener calendario llevar orden evitar aglomeracion	_FelipeAguilar	0.035578847
https://twitter.com/_FelipeAguilar/status/1391802607878950914	muerte seguir alto entrar comuna cuarentena pais europeo vacunado ver reflejado vacunacion indicador mejorir enfatizar decir lento dar cifra facil descontar covid	_FelipeAguilar	0.250656366
https://twitter.com/_FelipeAguilar/status/1395774107216715790	carnet ser comuna estar fase quier vacunar salga mantar cuarentena	_FelipeAguilar	0.568289876
https://twitter.com/_FelipeAguilar/status/1398465322349469698	vacuna hacer inmunir entregar grado israel lograr inmunidad rebano	_FelipeAguilar	0.468210667
https://twitter.com/_FelipeAguilar/status/1398466738270965762	tema lograr inmunidad rebano sinovac producir grave problema confianza vacunacion chile momento ver probable logre necesitar	_FelipeAguilar	0.233812422
https://twitter.com/_FelipeAguilar/status/1407484578307182593	criticar explicar posible cubir crear vacuna eficiente	_FelipeAguilar	0.441593885
https://twitter.com/_FelipeAguilar/status/1423415976025014279	cifra bajar gracia sinovac venir campana desinformacion vacuna	_FelipeAguilar	0.255969822
https://twitter.com/_felipebravo/status/1383141228330545167	buen resultado malo intuitivo comunicacion obvio comparable suceso tener probabilidad ocurrencia distinto ser decir ser vacuna probable morir caer uci	_felipebravo	0.061129004
https://twitter.com/_felipebravo/status/1383141229395902464	ejemplo contagiar probabilidad caer uci letalidad tendrer contagiado vacuna uci fallecido vacuna uci fallecido	_felipebravo	0.536814511
https://twitter.com/_felipebravo/status/1391793074704195597	cifra creible cuestionable tomar mejor cifra sacar credito politico sinovac efectiva bajar ritmo vacunacion 40na dinamico funcionar ese realidad esconder triunfo	_felipebravo	0.475566715
https://twitter.com/_fenaa/status/1400482210944327682	miedo conocer persona vacunar astrazeneca tener sintoma intenso dia vacuna	_fenaa	0.625792384
https://twitter.com/_fenaa/status/1410616798022492176	miente campana vacunacion vacuna servir disminuir riesgo evitar	_fenaa	0.12068367
https://twitter.com/_fenuca_/status/1385923912316428289	sabado salir calendario vacunacion semana venir	_fenuca_	0.181955934
https://twitter.com/_fenuca_/status/1388533389184094208	demorar actualizar calendario vacunacion chachu	_fenuca_	0.190769643
https://twitter.com/_FerCorp/status/1387656231016402949	extrano min estimo empezar sentir dolor cabeza parte posterior cuello hacer extrano dolor entender doler pensar vacuna influenza pusar	_FerCorp	0.057259262
https://twitter.com/_FerCorp/status/1387656232324972545	dia vacuna igual dolir cabeza normal igual parte superior costado frente tipico migrana acostumbrado dolor cabeza punto dolor extrano mirar perrita estar	_FerCorp	0.078411281
https://twitter.com/_Ferdl_/status/1367426520977969153	sentido medio pesimista idea vacuna acompanado plan adecuado parte gobierno ver apurar colegio ejemplo existir contagio ir prox ano pensar	_Ferdl_	0.072418123
https://twitter.com/_Ferdl_/status/1375826645815279617	oir saber respecto nuevo variante virus vacunacion ser decir seguir mantener riesgo sintoma grave nuevo variante alterar hacer rato tener duda saber decir covid19	_Ferdl_	0.056485355
https://twitter.com/_Ferdl_/status/1396832191557115910	oir onder empleador decir trabajador pidar vacaciones ir vacunar miserable mierda contigochv	_Ferdl_	0.142665595
https://twitter.com/_Ferdl_/status/1396905515398086662	olvidar dosis vacuna contagiar contagiar resto ninx vacunadx seguir poblacion riesgo decir gente relajar pasedemovilidad	_Ferdl_	0.067343473
https://twitter.com/_Ferdl_/status/1397174014334865420	hacer ley trabajador ir vacunar haber gente mierda criterio empatia poner problema ir hacer beneficia do contar chile dejar escrito contigochv	_Ferdl_	0.335199118
https://twitter.com/_Ferdl_/status/1398309427648806916	dar lata relajo gente tener dosis vacuna falta empatia resto tb considerar grupo riesgo vacunado tener consciencia dar quedar intubado secuela	_Ferdl_	0.278231204
https://twitter.com/_Ferdl_/status/1407343668952981505	esperar tema vacunar vacunar listo haber lugar ir	_Ferdl_	0.091925234
https://twitter.com/_Ferdl_/status/1407344872441405441	vacuna servir cuestionar persona aglomerado rezagar mayoria discutir gestion gobierno decir dudar vacunar	_Ferdl_	0.427954316
https://twitter.com/_Ferdl_/status/1422545496799862788	baja agresividad gente weonar tratar argumentar vacunar desconfiar hacer igual razon mierda egoista odio sabir	_Ferdl_	0.576366067
https://twitter.com/_ffrrann/status/1426928301470269440	finnn vacunar semana	_ffrrann	0.387297273
https://twitter.com/_ffrrann/status/1427426825479852040	dolor cuerpo vacuna	_ffrrann	0.521430969
https://twitter.com/_Flammifer/status/1392968955787161608	ser gente reacia vacunar	_Flammifer	0.396673858
https://twitter.com/_flcc/status/1401204427588046853	ir vacunar parecer cristal otros	_flcc	0.303768724
https://twitter.com/_flosm_/status/1399038780565303307	debate vacunaantivacuna separar sociedad capaz razonar amor propio gente culia tener paciencia cosa	_flosm_	0.187098384
https://twitter.com/_ForceOne_/status/1397220100332298250	peluqueria depilacion masculino reservar hora wsp vacuna	_ForceOne_	0.397183806
https://twitter.com/_Francisca/status/1396669395187929090	oir gente duro decir vacuna reducir riesgo	_Francisca	0.166196257
https://twitter.com/_franjobs/status/1367781926388563968	altura probado informacion existir querer vacunar hacer parte evolucion seleccion natural	_franjobs	0.693378747
https://twitter.com/_franjobs/status/1374915156170399744	temo vacunar unico ansiar viejo vacunar quebrar	_franjobs	0.409006894
https://twitter.com/_franjobs/status/1375054425795006464	vzla ver gobierno prohibir vacuna astrazeneco	_franjobs	0.832082629
https://twitter.com/_franjobs/status/1389023210977517572	angela merkel mujer ciencia poner vacuna zeneco mujer permitir poblacion vacunir	_franjobs	0.438782513
https://twitter.com/_franjobs/status/1395537103421853697	terminar temporada foto vacunacion posterior temporada foto ascensor vez anterior foto mosaiquito maiquetia	_franjobs	0.35488084
https://twitter.com/_franjobs/status/1403872476707315715	campana ser convencer vacun lugar parecer vacuna llegar ano	_franjobs	0.4203915
https://twitter.com/_franjobs/status/1405236006148788226	sorprendente cantidad gente querer vacunar dejar hacer creer negar oportunidad	_franjobs	0.482033461
https://twitter.com/_franjobs/status/1410975722999529472	vacuna tener porcentaje efectividad	_franjobs	0.496407032
https://twitter.com/_franvalderrama/status/1397160101597831168	joven dia vacuna	_franvalderrama	0.644994378
https://twitter.com/_FRCastro/status/1372175530427047937	trump vacunar secreto presidente	_FRCastro	0.591782868
https://twitter.com/_FRCastro/status/1373272501334249474	brotar vacuna	_FRCastro	0.571518004
https://twitter.com/_FRCastro/status/1382556291789426692	vacuna	_FRCastro	0.596100628
https://twitter.com/_FRCastro/status/1389710054442422279	vacunacion acreditar condicion hipertension arterial	_FRCastro	0.140751064
https://twitter.com/_freav/status/1415962337987731458	seguir dar vuelta estadistica mierda sacar articulo ver bonito ojo chucha ir interpretar tener punto comparacion taza contagio gente vacunar tratar buscar cosa estudio	_freav	0.068771243
https://twitter.com/_Gabby_n_n/status/1374536525480878086	yomevacuno	_Gabby_n_n	0.257940292
https://twitter.com/_gabi_jearian/status/1372636065593430022	pongo vacuna covid aaa nervioso	_gabi_jearian	0.607877076
https://twitter.com/_gabi_jearian/status/1373871032021495809	weno dormir ir vacunar pa covi amoo olvidir preciosaa sonar lloro	_gabi_jearian	0.083712429
https://twitter.com/_GaboBenavente/status/1381396943142801408	sinovac declarar hacer mes vacuna efectiva gente ser vacunar pensar igual informar problema igual garantia prevalecer autocuidado educacion respecto	_GaboBenavente	0.0914267
https://twitter.com/_GaboBenavente/status/1400853585567666177	vacuna covid	_GaboBenavente	0.705445528
https://twitter.com/_GaboBenavente/status/1410980009125335043	tocar segundo vacuna tener miedo bue tomer chela tomar fin semana hahahar	_GaboBenavente	0.101500243
https://twitter.com/_GaboBenavente/status/1412083702876839938	campana vacunacion chile exitoso creer	_GaboBenavente	0.361404538
https://twitter.com/_GaboBenavente/status/1412086459725758466	pucha igual reducir porcentaje vacuna ideal pfizer imagino tema economico logistico traer	_GaboBenavente	0.090413868
https://twitter.com/_GACE_/status/1374098394612953090	disculpa inoculacion lugar indicado ser lunes viernes lunes domingo	_GACE_	0.051805079
https://twitter.com/_gamyla/status/1391778872119681026	julio cesar problema permitir persona vacunar segundo dosis comuna comenzar desorden correcto comuna pusistir primero dosis colocar segundo ser unico opcion juliocesarrodriguez	_gamyla	0.013422638
https://twitter.com/_garabatero_/status/1403450532438720523	cabro culiao fa faltar vacunar	_garabatero_	0.092631787
https://twitter.com/_GazUC_/status/1418277689157373960	decir hija menor vacunar	_GazUC_	0.334965467
https://twitter.com/_Gerardine_/status/1376538286580244480	independencia subir dia vacunacion ser jueves ser nivel nacional comuna dia vacunar	_Gerardine_	0.108943194
https://twitter.com/_gianninaaa_/status/1376954950408933379	sii abril ir vacunar dia pregunto	_gianninaaa_	0.151778579
https://twitter.com/_Gimenezg/status/1415665188737482753	dolir decir tomar dia vacuna	_Gimenezg	0.402407318
https://twitter.com/_Gimenezg/status/1415842299708420098	vacuna changono dar frio dolor cabeza	_Gimenezg	0.203968525
https://twitter.com/_Globiito/status/1372599712721858560	envejecer esperar vacuna	_Globiito	0.417412102
https://twitter.com/_Globiito/status/1372895139211980806	oir vacuna tener brazo adolorido	_Globiito	0.351104587
https://twitter.com/_Globiito/status/1372952788813107205	bkr verdad dia amanecer efecto vacuna	_Globiito	0.832746863
https://twitter.com/_Globiito/status/1382030844227944448	tocar segundo dosis vacuna querer	_Globiito	0.189002752
https://twitter.com/_GloIng/status/1380565237917712385	mayoria contagio persona menor apurar calendario vacunacion mejor	_GloIng	0.10546869
https://twitter.com/_GloIng/status/1385034366988992513	jajajar quitar sintoma vacuna	_GloIng	0.708796799
https://twitter.com/_GloIng/status/1418172999421804544	hola buen dia fvr informar haber vacuna pfizer perder tiempo segundadosis pfizer vacunate	_GloIng	0.154797435
https://twitter.com/_GloIng/status/1418181641344847883	malo adminproglog vacuna saber tener gente fecha 2do dosis vacunar nino volver clase gente aprovechar vacaciones ir vacunate pfizer nohayvacunas	_GloIng	0.082581133
https://twitter.com/_GloIng/status/1423314435310067719	problema nuevo calendario vacunacion pensar cronico haber vacunar plop	_GloIng	0.068932205
https://twitter.com/_greenteabby/status/1399823951291944966	tamo lista par vacunacion	_greenteabby	0.320799768
https://twitter.com/_Gsepulveda/status/1373733474146877442	coincidir vacuna raro	_Gsepulveda	0.76913774
https://twitter.com/_Gsepulveda/status/1397995337818771459	descarado transar libertad vacuna quier libre tener vacunar ver venir	_Gsepulveda	0.770773172
https://twitter.com/_Gsepulveda/status/1415833137863593986	dejar mentir haber gente muerto recibir dosis vacuna	_Gsepulveda	0.701358318
https://twitter.com/_Gsepulveda/status/1428555462996287495	obedece vacunate ignorante yomevacuno	_Gsepulveda	0.101925671
https://twitter.com/_GuachPerry/status/1384190831519666187	valparaiso este grave situacion covid ser plaza sotomayor haber enorme punto vacunacion personal salud esperar gente ir vacunar pasar acercar preguntar posibilidad vacunar continuar	_GuachPerry	0.075509459
https://twitter.com/_GuachPerry/status/1384192016465072134	contar momento cantidad persona fila vacunar corresponder calendario persona fila voluntario esperar gente ir solicitar negar seguir	_GuachPerry	0.154657155
https://twitter.com/_GuachPerry/status/1388685312528891909	dar efecto secundario vacuna pzifer covid19chile	_GuachPerry	0.821839333
https://twitter.com/_GuilleEnrique/status/1371948946289999872	tocar vacuna out subir foto carnet red social	_GuilleEnrique	0.41892463
https://twitter.com/_GuilleEnrique/status/1376557802374696965	producto exceso confianza saber este vacuna	_GuilleEnrique	0.810176373
https://twitter.com/_GuilleEnrique/status/1379118885471981578	vacuna vacuna	_GuilleEnrique	0.631210208
https://twitter.com/_GuilleEnrique/status/1380929846528860164	virus seguir mutar comenzar morir gente dosis aplicado discurso gobierno plan vacunacion ir chucha	_GuilleEnrique	0.260510564
https://twitter.com/_GuilleEnrique/status/1397231991767060498	tener nuevo colegio estudiastir	_GuilleEnrique	0.340269476
https://twitter.com/_GuilleEnrique/status/1401220478581325824	dua demandar gobierno plagio campana vacuna yomevacuno wea ordinario campana jajajar plata gastar	_GuilleEnrique	0.087745935
https://twitter.com/_GuilleEnrique/status/1401575907400339460	campana vacunacion anatel mejor video gobierno	_GuilleEnrique	0.31185317
https://twitter.com/_GuilleEnrique/status/1406325176036433920	chileno gobierno vacunar decada venir dar color vacunar covid	_GuilleEnrique	0.800213277
https://twitter.com/_GuilleEnrique/status/1417508255639687170	mismo medida permitir comer espacio abierto cerrado mismo decir vacuna dejar inmune disminuir riesgo caer caso contagio estar chile sorprender	_GuilleEnrique	0.108582079
https://twitter.com/_HAHG/status/1391504063385178114	asco nietito pensar equipo mierda vacunar nieto	_HAHG	0.608300745
https://twitter.com/_HAHG/status/1396868924105498631	general caso particular viejo dar facilidad tomar dia completo minimo bueh caso encontrar ahueonao empleador negar trabajador ir vacunar traer beneficio	_HAHG	0.076714128
https://twitter.com/_hallo_word_/status/1419134856131403776	yomevacuno covid19 chile saber	_hallo_word_	0.163032085
https://twitter.com/_Hanschulz/status/1395927743150399492	impresentable conocer perosnal salud coincidir harto gente uci sinovac optimista pensar deber tener vacuna	_Hanschulz	0.195221543
https://twitter.com/_Hanschulz/status/1401569878100824067	critican criticar vacunar aclarar caso centro vacunacion abrir fin semana feriado obvio haber gente querer vacunar gente horario	_Hanschulz	0.015050501
https://twitter.com/_Hanschulz/status/1401570790533906432	persona trabajo lunes viernes suponir imposible ir vacunar recuerden mundo privado existir dia administrativo consentimiento parte jefe obligatorio	_Hanschulz	0.296595335
https://twitter.com/_Hanschulz/status/1401571073414553612	distinto personal trabajar centro salud estar centro vacunacion problema contratar gente total plata profesional haber	_Hanschulz	0.079656363
https://twitter.com/_Hanschulz/status/1401571939261599746	depender centro vacunacion ser tener conocido trabajar personal nuevo universitario hacer internado igual forma minsal llenar boca criticar aumentar sabado	_Hanschulz	0.03819108
https://twitter.com/_Hanschulz/status/1401572770266464258	poner milico qlo vacunar vez tener pedir salvoconducto gran parte pais puesto vacuna asumir ffaa	_Hanschulz	0.818549812
https://twitter.com/_Hanschulz/status/1401574645443215363	argumento planteamiento inicial desviastir punto ser estar haber millon rezagado wea querer vacunar argumento po olvidastir tema fuistir lamer fusil	_Hanschulz	0.035162419
https://twitter.com/_Hanschulz/status/1401575210667720715	mismo menciono posible solucion extender dia vacunacion	_Hanschulz	0.602657974
https://twitter.com/_Hanschulz/status/1401575826202767361	tema plantear existir gente querer vacunar gente pegar minsal paris critico critico evaluar tramo estar activo	_Hanschulz	0.105809897
https://twitter.com/_hars_/status/1403779992337649670	campana frances vacunacion yomevacuno	_hars_	0.253548086
https://twitter.com/_hars_/status/1413251882554908674	inscribir evaluacion respuesta inmune dosis refuerzo simple colocar tercero dosis vacuna covid sacar primero muestra sangre feliz colaborar nuevo estudio vacunacovid19 yomevacunoseguro vacunate	_hars_	0.053432524
https://twitter.com/_Hector_2021/status/1368957048252203013	buen tarde tener saber tocar vacuna covid tener enfermedad asociado tener factor riesgo tener derecho vacunarne	_Hector_2021	0.075609535
https://twitter.com/_Hector_2021/status/1378431205578788872	contagir vacunar	_Hector_2021	0.481243193
https://twitter.com/_Hector_2021/status/1418354684448944131	rezagado ano vacunar pfiezer	_Hector_2021	0.187903464
https://twitter.com/_Hector_2021/status/1419414370598203392	rezagado ano vacuna	_Hector_2021	0.404599607
https://twitter.com/_hija_dela_luna/status/1409634433636786176	gracia linda alcance poner segundo dosis vacuna	_hija_dela_luna	0.290058315
https://twitter.com/_hija_dela_luna/status/1412988840143462400	tener cosa pendiente hacer importante segundo dosis vacuna pase movilidad tendr hacer demas tramite	_hija_dela_luna	0.125892997
https://twitter.com/_hijademinero/status/1366514183752343557	ser preguntar vacuna efectivo dar respuesta yomevacuno	_hijademinero	0.140856802
https://twitter.com/_hijademinero/status/1367523583270993920	entregar pinera pzifer yomevacuno	_hijademinero	0.137258828
https://twitter.com/_hijademinero/status/1367636987348463617	madre vacunar vacuna sinovac lunes ir segundo dosis dia inmunizado	_hijademinero	0.091372967
https://twitter.com/_hijademinero/status/1370482523709509641	amiga espanol vacunar	_hijademinero	0.480971307
https://twitter.com/_hijademinero/status/1377301658456182795	ser unico sentir vacunar estoypedida	_hijademinero	0.353682101
https://twitter.com/_hijademinero/status/1380713625791426562	vacuna mundo asegurar inmunidad efectividad perdon escribir cosa incentivar vacunar efectivo mejor	_hijademinero	0.185732156
https://twitter.com/_hijademinero/status/1381300066862895104	sinovac dar inmunidad pfizer inmunidad asegurar sintoma leve ende necesario hospitalizacion conectar mire vacunar mejor opcion	_hijademinero	0.060619563
https://twitter.com/_hijademinero/status/1382740918319652864	cazuela vacuno	_hijademinero	0.319793642
https://twitter.com/_hijademinero/status/1383082885901615104	ver 5g protegido vacunence yomevacuno	_hijademinero	0.495680988
https://twitter.com/_hijademinero/status/1384533350673784833	ir puesto trabajo vacunar contigochv contigochvcnn	_hijademinero	0.237919122
https://twitter.com/_hijademinero/status/1385247923185852423	oh verdad vacunar nico vacunar idiotas	_hijademinero	0.364589483
https://twitter.com/_hijademinero/status/1386132700743020544	feliz ir cuba unico pais latinoamericano vacuna propio	_hijademinero	0.19309178
https://twitter.com/_hijademinero/status/1395801916865646603	haber caso gob comenzar vacunacion estacion central llegar dosis gente hacer fila	_hijademinero	0.08011505
https://twitter.com/_hijademinero/status/1396236124012560388	querido decir cansancio vacuna caso ocurrir buscar vacuna habran	_hijademinero	0.256568134
https://twitter.com/_hijademinero/status/1403373602607673347	vacuna contagia contagia igual	_hijademinero	0.606122851
https://twitter.com/_hijademinero/status/1405709417086164995	quinceno fin mes comenzar vacunar nino ano	_hijademinero	0.48885268
https://twitter.com/_hijademinero/status/1406032699341651970	pa curahuilla yomevacuno larojatntsports chilevsbolivia	_hijademinero	0.103781283
https://twitter.com/_hijademinero/status/1413200590595837952	parecer tener esquema completo vacunacion tener libertad problema fiscalizar hacer escanear codigo qr verificar pasoapaso	_hijademinero	0.300858617
https://twitter.com/_hijademinero/status/1413227062903586827	gobierno implementar nuevo plan planpasoapaso dar libertad tener esquema vacunacion completo lograr inmunidad rebano	_hijademinero	0.543165684
https://twitter.com/_hijademinero/status/1415825393634975745	leslie ayala seguir prestando show estudio clinico ser vacunado importante vacunar vacunate sinovac	_hijademinero	0.091683358
https://twitter.com/_hijademinero/status/1419377200953008129	vacuna evitar contagio	_hijademinero	0.404622346
https://twitter.com/_hijademinero/status/1421564333847363586	servicio utilidad publico tener calendario vacunacion semana agosto gracia	_hijademinero	0.135616839
https://twitter.com/_hijademinero/status/1425174792446128140	estafa minsal hospital centro cefam llamar usuario agendar hora local vacunacion llamar pedir codigo falso	_hijademinero	0.485640228
https://twitter.com/_hijademinero/status/1426324292770402304	madre vacunar dosis reforzamiento estar	_hijademinero	0.241365165
https://twitter.com/_hijademinero/status/1429918397026947084	vacuna chino resultar efectiva variante delta estudio chino	_hijademinero	0.847086787
https://twitter.com/_hipotenusa1/status/1367149452818055168	diganme querer miedo culiao sacar cabeza pa gordo estar limite wea malo vacuna generar sensacion morir	_hipotenusa1	0.095524281
https://twitter.com/_hipotenusa1/status/1367936749251465227	preguntar vacunar influenza decir ser dia vacuna comentar estar mismo	_hipotenusa1	0.417078614
https://twitter.com/_hipotenusa1/status/1370563001158402049	recuerden vacuna hacer inmunir reducir efecto caer hospital debiesar relajar dosis cuidar todx	_hipotenusa1	0.387536436
https://twitter.com/_hipotenusa1/status/1374440408176988165	chinito vacuna reporte siguiente	_hipotenusa1	0.235091776
https://twitter.com/_hipotenusa1/status/1379996052548378624	tener dia diferencia vacuna	_hipotenusa1	0.536361039
https://twitter.com/_hipotenusa1/status/1395428427482779655	venta vacuna covid solo gobierno venir empresa grande comprar trabajador familia comprar integrante	_hipotenusa1	0.839370787
https://twitter.com/_hipotenusa1/status/1402716286044549130	entender insistar querer vacunar pfizer dia asombrar beneficio	_hipotenusa1	0.34898755
https://twitter.com/_hipotenusa1/status/1403055831869018112	haber gente fobia ir vacunar logro	_hipotenusa1	0.21427083
https://twitter.com/_hipotenusa1/status/1428054693922680837	morir momento recibir vacuna saben	_hipotenusa1	0.555597425
https://twitter.com/_hipotenusa1/status/1428135368503726083	chucha letal vacuna	_hipotenusa1	0.494424134
https://twitter.com/_hipotenusa1/status/1428475031848427526	oir vacunacion refuerzo ser grupo etario fecha pusistir segundo dosis	_hipotenusa1	0.113687664
https://twitter.com/_honeyhobi/status/1407432200874827776	miedo irme vacunar tener ropa linda decir	_honeyhobi	0.647218108
https://twitter.com/_houseofcats/status/1379782750450946048	mana mama salir porfiado vacunar contar dia influenza	_houseofcats	0.164600074
https://twitter.com/_houseofcats/status/1384200245043630092	ir dar brazo torcer calendario vacunacion	_houseofcats	0.112542748
https://twitter.com/_houseofcats/status/1385239226980184066	vacuna calama budin doko	_houseofcats	0.419148088
https://twitter.com/_houseofcats/status/1396655678715043846	preparar fila vacuna	_houseofcats	0.637233794
https://twitter.com/_houseofcats/status/1397739244534341632	salir gobierno decir ley medio jornada libre ir vacunar inconstitucional	_houseofcats	0.708583176
https://twitter.com/_houseofcats/status/1398314450164273155	lunes ser vacunar parque higgins parecer fila haber corto entrar fantasilandia csm	_houseofcats	0.188383937
https://twitter.com/_houseofcats/status/1400527304317706240	vacuna probar temuco mismo gente comer sopaipilla puesto tia bacter tener anticuerpo	_houseofcats	0.713266969
https://twitter.com/_houseofcats/status/1407013467941343232	incentivo vacunacion educacion fisico	_houseofcats	0.229743361
https://twitter.com/_houseofcats/status/1407389777872175105	tener venir vacunar providencia santiago encontrar dosis	_houseofcats	0.355209231
https://twitter.com/_houseofcats/status/1427489200824332289	cher vacuna dominer decir capitulo ultimo luna peroconrespetochv	_houseofcats	0.637334943
https://twitter.com/_HuSsEiN/status/1372203140393631744	inmunidad venir semana segundo dosis haber millon inmunizado sistema vacunacion chileno ser primero nivel gobierno hacer buen negociacion obtener vacuna exagerar logro generar exceso confianza relajo persona	_HuSsEiN	0.153281957
https://twitter.com/_HuSsEiN/status/1372203654846025728	ser semana inoculacion millon semana inoculacion tener efecto	_HuSsEiN	0.116954833
https://twitter.com/_HuSsEiN/status/1399226230302457858	empujoncito necesario querer vacunar faltar gente vacunar esquema completo destiempo nefasto caso	_HuSsEiN	0.294209957
https://twitter.com/_HuSsEiN/status/1402045626225987588	caso adulto mayor sano vacunar pasar noche primero dosis	_HuSsEiN	0.751012444
https://twitter.com/_HuSsEiN/status/1402046623463751681	mandar vez mejor gobierno cierre grupo tocar persona expedito tener sentido ir gente verdad alcanzar vacunar	_HuSsEiN	0.068206221
https://twitter.com/_HuSsEiN/status/1403759469939527693	gente hacer largo fila faltar mano vacunar vacuna disponible faltar aplicar tercero dosis	_HuSsEiN	0.055692941
https://twitter.com/_HuSsEiN/status/1409013298083905538	bue explicar hospital colapsado hacer mes pesar vacunacion	_HuSsEiN	0.839990973
https://twitter.com/_ignacio_matias/status/1373093504486944768	alcalde buen noche vacunar sabado covid antemano gracia	_ignacio_matias	0.536950171
https://twitter.com/_Ignacio10/status/1408193811688443906	tocar segundo dosis astrazeneca semana vacunar	_Ignacio10	0.121995151
https://twitter.com/_iisaah_/status/1367869440340135938	creer tema vacuna poblacion importante gente salir creer suspender clase presencial creer suerte ver proximo semestre ser	_iisaah_	0.051902026
https://twitter.com/_iisaah_/status/1371502432547704832	saber haber lugar vacunar ser	_iisaah_	0.327075571
https://twitter.com/_iisaah_/status/1375781576429166592	fin ir vacunar ser piola tener viejo hablar boca pura tontero wn paja	_iisaah_	0.152809292
https://twitter.com/_iisaah_/status/1375782318082773002	fila hablar wea senora vacuna venir ubicar	_iisaah_	0.422664046
https://twitter.com/_iisaah_/status/1379418402897473537	cierto cachar mama decir estar vacuna salir info municipalidad sistema pencar wn	_iisaah_	0.142372429
https://twitter.com/_iisaah_/status/1399512389012410368	bue primo vacunar	_iisaah_	0.305991024
https://twitter.com/_iisaah_/status/1401220139073380355	broma spot vacunar mostrar cosa brigido vener fuerte seguro ver cosa peor internet	_iisaah_	0.142484218
https://twitter.com/_iisaah_/status/1401220562685464578	gil ignorante corter wea vacunar	_iisaah_	0.213653445
https://twitter.com/_incomprobables/status/1387214283352719360	contagiar variante pinero estar uci paciente critico agonizar tc vacuna terminar veneno tercerretirova cambiodegabinete firmaelretiroctm	_incomprobables	0.825658083
https://twitter.com/_incomprobables/status/1398807036264058884	cata vallejo decir vacunar tener coronavirus tener defensa enfermar comar sano hacer deporte	_incomprobables	0.570799589
https://twitter.com/_incomprobables/status/1398872835913916421	vacuna tener estudio catar vallejo	_incomprobables	0.428514421
https://twitter.com/_Infausta__/status/1382033482113769483	hombre poquien sexualizar vacuna	_Infausta__	0.489827007
https://twitter.com/_Infausta__/status/1382892292063760390	ir consultorio preguntar vacunar aburri	_Infausta__	0.137606442
https://twitter.com/_Infausta__/status/1383080209952473088	ser preguntar podiar vacunar hacer	_Infausta__	0.378299505
https://twitter.com/_Infausta__/status/1385621798792871938	llegar vacuna fan backstreet boy	_Infausta__	0.500147462
https://twitter.com/_Infausta__/status/1393028445500854286	centro vacunacion estar casa cerrado	_Infausta__	0.166332662
https://twitter.com/_Infausta__/status/1401658662855270401	campana nacional denuncia amigo querer vacunar llamar xxxx denuncia anonimo	_Infausta__	0.373584569
https://twitter.com/_Infausta__/status/1428563571978407942	mama querer poner tercero dosis bue cunado amenazar mostrar guagua nuevo vacuna	_Infausta__	0.836206973
https://twitter.com/_irude/status/1421491642515795970	dejar comer carne vacuna ver hacer apetitoso loco cambiar perspectiva hacer ano ver imagen empezar babear xdd	_irude	0.679811597
https://twitter.com/_isaac_asimov/status/1366916256021020677	proposito aumento caso colapso hospital transmitir idea exito proceso vacunacion asumir faltar declarar termino pandemia suceder	_isaac_asimov	0.282978535
https://twitter.com/_isaac_asimov/status/1419633435128258560	estar fila interminable falta stock durar poquito reconocimiento mundial proceso vacunacion chile	_isaac_asimov	0.038607687
https://twitter.com/_italoignacio/status/1377678670681231362	plan vacunacion seguir bue priorizacion vocal mesa votacion ej der permiso vacaciones mover pais esperar tiempo vacuna cerrar comercial mortal	_italoignacio	0.500495911
https://twitter.com/_ITHEN03/status/1367679280155664384	quitar toque queda vacunado vacuna medio pais hora covid19 vacunaterd	_ITHEN03	0.129582524
https://twitter.com/_Itherael/status/1393002052599549959	mirar trate apelar sobrino gato mitad familia cronico querer entender trate convencer acompanar tocar vacuna duro caballero	_Itherael	0.675424457
https://twitter.com/_Itherael/status/1394828774324248580	cabre dosis vacuna haber descuento ustedes~	_Itherael	0.602874398
https://twitter.com/_Itherael/status/1395155030970413057	esperar salir calendario vacunacion preparo estoque	_Itherael	0.163078457
https://twitter.com/_Itherael/status/1397622064425709568	tocar vacuna~	_Itherael	0.322095275
https://twitter.com/_Itherael/status/1400498862624751617	noticia haber persona vacunado menor sufrir baja presion desmayo precaucion prohibir vacunacion rango etario astra	_Itherael	0.835336328
https://twitter.com/_Itherael/status/1400500475728961540	saber especial tema trombo cuatico prensa escrito hablar caso llevar prohibicion dosis tele hablar desmayo reputar idea pasar vacuna	_Itherael	0.213653415
https://twitter.com/_Itherael/status/1423432919012491273	vacunar influenza ano	_Itherael	0.459839225
https://twitter.com/_Itherael/status/1423834567706820608	viejitar dia tocar vacunar estar vacunatorio cosa decir viejo ojala mami cambiar opinion	_Itherael	0.087726146
https://twitter.com/_itssnoemi_/status/1404671819588816896	oigan vacunar	_itssnoemi_	0.4640297
https://twitter.com/_itssnoemi_/status/1404680056371286018	ser realidad chile pais vacuna probar conejillo india miedo prestar par experimento	_itssnoemi_	0.925450683
https://twitter.com/_itssnoemi_/status/1404826725763198977	dar opcion elegir ir vacunar	_itssnoemi_	0.22086376
https://twitter.com/_itssnoemi_/status/1408861218010451970	dia kim tocar segundo dosis vacuna viaje apresurar tanto	_itssnoemi_	0.137473762
https://twitter.com/_itssnoemi_/status/1415515212015411203	pongo hacer aseo casa guardar permiso jajajajar mamita olvidelo querer vacunar	_itssnoemi_	0.195753247
https://twitter.com/_Jaavy_/status/1396174469442547714	natalia abogar querer saber ley protege contra obligar vacunar discriminar tener carnetverde	_Jaavy_	0.838239789
https://twitter.com/_Jaavy_/status/1396193499813400576	tener duda codigo sanitario articulo entender determinar presidente vacuna obligatorio implementar carnetverde ley protege semejante discriminacion tratado chile	_Jaavy_	0.760151267
https://twitter.com/_Jaavy_/status/1396226989690966016	senora seguir condicionar vacunar libertad seguir faltar constitucion tratado propio derecho humano	_Jaavy_	0.694724739
https://twitter.com/_Jaavy_/status/1396591127998906369	exacto espera pase derecho movilizar preguntar nadieque orgulloso deber sentir parte bue sienta seguro vacuna sabias experimental fase averiguar referir	_Jaavy_	0.831855655
https://twitter.com/_Jaavy_/status/1396592853015568385	lear vacuna experimental poner etapa aprobado emergencia etapa busque informese inepto mejor conejillo india	_Jaavy_	0.873020709
https://twitter.com/_Jaavy_/status/1396595952585150468	feliz vacuna	_Jaavy_	0.605163813
https://twitter.com/_Jaavy_/status/1396595999313907720	feliz vacuna	_Jaavy_	0.605163813
https://twitter.com/_Jaavy_/status/1400556089461166082	cara calma imagino respuesta hacer cargo senora hablar seguridad seguridad vacuna pasar raja efecto adverso persona dar cara saber lavar mano tener receta	_Jaavy_	0.171362132
https://twitter.com/_Jaavy_/status/1401984280163725312	dejar hablar prohibicion prohibirno tener medida tonto gobierno propaganda terror vacunacion masivo encerrado traumado asustado querer	_Jaavy_	0.882793903
https://twitter.com/_Jaavy_/status/1403463491533656065	parecer entender decision vacunar individual mentira grande inmunidad rebano dejr mentir ver prensa vendido senor pensar demas pobre estrategia comunicacional	_Jaavy_	0.312756658
https://twitter.com/_Jaavy_/status/1403464091340054534	pobre triste mismo ministro hablar gran mayoria vacunado querer decir tener milagrosar primero vacuna jodar borrego	_Jaavy_	0.853302121
https://twitter.com/_Jaavy_/status/1403897667508441091	creer ocurrir ano borro memoria vacuna querer seguir ver dar contar parte ano dictadurasanitaria desobedienciacivil dictadurasanitaria desobedienciacivil	_Jaavy_	0.862812757
https://twitter.com/_Jaavy_/status/1408916597150998529	grande idiota om recomendar usar vacuna menor ano decidir vacunar papito informado hacer fila llevarlo horror	_Jaavy_	0.59980911
https://twitter.com/_Jaavy_/status/1410599660503273488	mayor vacuna capacidad pensar vez decir cara querer costa ponerl tercero vacuna apagar matinal terror pobre viejito pagar pato	_Jaavy_	0.753816545
https://twitter.com/_Jaavy_/status/1411438770470203395	estar casita tener tiempo joda apoyo libertad borrego creer vacuna protege gobierno pobre tipo invito leer famoso aferrar ano valido	_Jaavy_	0.882705092
https://twitter.com/_Jaavy_/status/1418374944979828737	buen pais acostumbrado discriminar sentir superior tener vacuna experimental mostrar orgulloso nuevo identidad creer efecto adverso sumision maximo noalcarnetverde dictadurasanitaria	_Jaavy_	0.876081586
https://twitter.com/_Jaavy_/status/1422918907069968384	hue pagar expon mentira grande existir virus capaz aislar genocido virus aislado virus existir vacuna wea	_Jaavy_	0.722303927
https://twitter.com/_jav1too/status/1401579077392289792	gente vacunar pa weona	_jav1too	0.14043498
https://twitter.com/_javiastorga/status/1371893456872873991	decir efecto vacuno vez efecto rebano jahsjajajaa	_javiastorga	0.666287065
https://twitter.com/_javieraDenisse/status/1397538638959894531	haber persona fila vener hacer vacunacion joven	_javieraDenisse	0.241377115
https://twitter.com/_javieraDenisse/status/1397552779141521410	vacunir provi trabajo escuchar decir venir vacunar hacer ll querer viajar	_javieraDenisse	0.296208948
https://twitter.com/_JavierFelipe17/status/1402107095198179330	ver ayudenme vacuno contra covid19 recomiendar pfizer	_JavierFelipe17	0.432830334
https://twitter.com/_JavierFelipe17/status/1402111432091709443	vacunar noma	_JavierFelipe17	0.395587564
https://twitter.com/_JavierFelipe17/status/1402113292399677442	entender vacuna persona sentir	_JavierFelipe17	0.434640557
https://twitter.com/_JavierFelipe17/status/1402114796439457792	ser vacuna tener malo	_JavierFelipe17	0.427581161
https://twitter.com/_JavierFelipe17/status/1408101442498486272	latar imaginate vacuna	_JavierFelipe17	0.410074025
https://twitter.com/_JavierFelipe17/status/1408955407276650496	normal adulto mayor manifiestir efecto secundario vacuna covid19	_JavierFelipe17	0.647524238
https://twitter.com/_javigarciav/status/1432312590038880256	pues caso razon inicial vacunar cuidar propio salud tener libertad vacuna reducir probabilidad caer estado grave lado querer vacunar problema	_javigarciav	0.43223685
https://twitter.com/_javiiac/status/1373305810793734149	dar risa pensar joven querer vacunar wea unico querer vacunar	_javiiac	0.275486827
https://twitter.com/_javiiac/status/1382719359492222978	po querer vacunar	_javiiac	0.300225496
https://twitter.com/_Javiij/status/1367425376549486592	hoooar dia vacuno	_Javiij	0.651996255
https://twitter.com/_Javiij/status/1367864140400889859	dolor cabeza mierda ser vacuna doryo pelo mojado	_Javiij	0.489261627
https://twitter.com/_Jazi_art_/status/1412616589615190016	bue gente ser mori vacuna covid querer decir querer gracia existir exagerado	_Jazi_art_	0.604110241
https://twitter.com/_Jazi_art_/status/1412859241036062720	hola revivir ir vacunar prioridad ayudar papa hacer entrevista esperar ir	_Jazi_art_	0.038537264
https://twitter.com/_Jazi_art_/status/1412875587518140418	llegar hora muerte quieto vacunar	_Jazi_art_	0.299439073
https://twitter.com/_Jazi_art_/status/1428841053814132736	doler brazo vacuna	_Jazi_art_	0.237965822
https://twitter.com/_jcgarrido/status/1372565128886030339	peor momento destituir estar pleno pandemia nuevo ola contagio lado tener liderar proceso vacunacion pinera valer hongo ir momento destitucion	_jcgarrido	0.271111786
https://twitter.com/_jcgarrido/status/1373435562464575490	tener militar calle hacer estar control pandemia chile tener exito proceso vacunacion seguir vulnerar derecho humano manera alarmante legado pinera	_jcgarrido	0.65506041
https://twitter.com/_jcgarrido/status/1377331229826162691	gobierno ser mano control pandemia disfrutar sacar provecho proc vacunacion medio mundo advertir consecuencia flexibilizar medida creer renunciar nuevo crisis quedar grande	_jcgarrido	0.259087324
https://twitter.com/_jcgarrido/status/1402381513346457604	plan economico castillo ir eliminar teoria terror asociar venezuela importante gobernabilidad avanzar proceso vacunacion	_jcgarrido	0.028728098
https://twitter.com/_jcgarrido/status/1402795240835145731	terror querer ganar fuerza tipo cosa generar clima ingobernabilidad seguir estancar proceso vacunacion miserable priorizar aspiracion politico emergencia sanitario	_jcgarrido	0.041601539
https://twitter.com/_Jenny_SL/status/1420691934084046849	decision personal vacunar incluir desconfianza generar manejo pandemia decidir vacuna juzgar manera gobierno encargado proveer faltar stockrespeto senora	_Jenny_SL	0.077219367
https://twitter.com/_jhidalgob_/status/1374009780843511813	acabar vacunar hacer minuto mejorar senal telefono pasar haber convenio minsal	_jhidalgob_	0.287090957
https://twitter.com/_jisoo_________/status/1401984424271613953	vacuna	_jisoo_________	0.596100628
https://twitter.com/_jjaaavviii_/status/1427338666515603460	rezagar ir vacunar corresponder pase movilidad atrasar persona	_jjaaavviii_	0.257351875
https://twitter.com/_jjaaavviii_/status/1427361373344894980	parecer querer vacunar inicio tener interes principio llevar esperar mes vacuna	_jjaaavviii_	0.528587997
https://twitter.com/_jjaaavviii_/status/1427365244196765698	egoismo pase llevar resto unico necesitar vacuna tomar verdadero peso covid lastima pais tener vacuna hacer dar gana pasar llevar resto	_jjaaavviii_	0.316445589
https://twitter.com/_jjaaavviii_/status/1427369976088965130	genial estar quitar opcion ciento persona vacunar vacunar atrasar corresponder dar cantidad vacuna disponible	_jjaaavviii_	0.187252522
https://twitter.com/_jjaaavviii_/status/1427376101374976004	lloro vacunado conocer respeto dar lastima joven tener acceso falta stock aplazar estudio decir aporte vacuna dar covid	_jjaaavviii_	0.154280573
https://twitter.com/_jjaaavviii_/status/1427378804545236999	tener oportunidad ir centro medico vacunarte joven estar vacuna recibir tipo vacuna estar stock rezagado	_jjaaavviii_	0.064832747
https://twitter.com/_jjaaavviii_/status/1427379670983614466	molestar consciente significar vacuna ver familiar joven querer vacunar gente irresponsable ir ofrecer pase movilidad querer principio vacunar	_jjaaavviii_	0.080129445
https://twitter.com/_jjaaavviii_/status/1427380793102508033	tener idea realidad distinto dar estar tener padre riesgo vital dia hacer evitar situacion claro decir vacuna ayuda invito ver estadistica	_jjaaavviii_	0.066425622
https://twitter.com/_jjaaavviii_/status/1427401402331148293	claro estar entender querer vacunar hacer dar igual turno querer necesitar	_jjaaavviii_	0.189486444
https://twitter.com/_jjjjimena/status/1366705695341608963	saber seguir vivo poner vacuna	_jjjjimena	0.701097012
https://twitter.com/_jjjjimena/status/1411900299728539651	tener fecha hora dia vacunacion faltar tener gana ir perder miedo pinchazo miedo poner tener pasar tener pasar weeer	_jjjjimena	0.18292433
https://twitter.com/_jjjjimena/status/1413321196591108097	culpa vacuna quedar inutil brazo izquierdo	_jjjjimena	0.494336426
https://twitter.com/_jmgc/status/1369742597170794500	purrrfect owo cacho vacuna mutir desbloquear habilidad dibujo	_jmgc	0.504651606
https://twitter.com/_JoelJugo/status/1428378837704978441	ajar vacuna	_JoelJugo	0.571518004
https://twitter.com/_johnny84/status/1378457153934086145	haber jugador malo pino titular existir hediondo rabiar vacuno seleccion vamoslau	_johnny84	0.687723637
https://twitter.com/_johnny84/status/1380543173643141122	creer vacuna tener contagio gente creer vacunado importar salir contagiar estar loly seguira empeorar	_johnny84	0.374307513
https://twitter.com/_johnny84/status/1392980214389649409	sabio poner vacuna comprobastir componente vacuna laboratorio fuer vacunastir	_johnny84	0.613531113
https://twitter.com/_johnny84/status/1400559210065272837	pasar 2do vacuna pinchazo cambio 1ra vez dolio liquido	_johnny84	0.382826567
https://twitter.com/_johnny84/status/1407104155907407872	querer escribir parecia jugar tocado sabiar vacunar primero tener	_johnny84	0.225851059
https://twitter.com/_jose_nicolas/status/1382719077639159811	vacuna llave vacuna vacuna pseudoestado estais creedle propaganda	_jose_nicolas	0.83326602
https://twitter.com/_jose_nicolas/status/1392634963766530049	vacuna experimental vacunado contagiar enfermar morir desconocer efecto largo plazo saber perjudicial tratamiento medico consentir	_jose_nicolas	0.873959184
https://twitter.com/_jose_nicolas/status/1395533547088322560	absurdo haber pais cerrar puerta vacuna obligatorio australia espanar estado eeuu vacuna experimental mortal propio covid obligatorio	_jose_nicolas	0.921320021
https://twitter.com/_jose_nicolas/status/1395544549972496385	acabar lugar seguro vacunado esparcir virus lugar cerrado vacuna proceso investigacion asegurar contagio propagacion ender pase medida control	_jose_nicolas	0.029231787
https://twitter.com/_jose_nicolas/status/1395954907044319237	bravo nuevo chile apartheid obsesionado vacuna experimental miedo virus laboratorio ano investigacion llevar vacuna decente tarjeta indigno persona vacuna despiertir	_jose_nicolas	0.89575696
https://twitter.com/_jose_nicolas/status/1396171204684402692	bravo nuevo chile apartheid obsesionado vacuna experimental miedo virus laboratorio ano investigacion llevar vacuna decente tarjeta indigno persona vacuna despiertir	_jose_nicolas	0.89575696
https://twitter.com/_jose_nicolas/status/1398078827956518917	libertad vacunar claro acto individual personal chantaje pase generar ola caso pleno invierno	_jose_nicolas	0.423648536
https://twitter.com/_jose_nicolas/status/1398079829732364290	libertad vacunar claro acto individual personal chantaje pase generar ola caso muerte cuarenteno ejercer comercio ridiculo	_jose_nicolas	0.56624794
https://twitter.com/_jose_nicolas/status/1398080330041544711	libertad vacunar claro acto individual personal chantaje pase generar ola caso muerte cuarenteno ejercer comercio ridiculo	_jose_nicolas	0.56624794
https://twitter.com/_jose_nicolas/status/1398081375979323392	libertad vacunar claro acto individual personal chantaje pase generar ola caso muerte cuarenteno ejercer comercio ridiculo	_jose_nicolas	0.56624794
https://twitter.com/_jose_nicolas/status/1398507377754771457	medida pase absurdo vacunacion decision personal pase hacer distincion existir contagiar haber estadistica contagio muerte persona vacunado chile cifra real	_jose_nicolas	0.147327751
https://twitter.com/_jose_nicolas/status/1398817337466314752	vacunacion covid proporcional contagio muerte pais planeta	_jose_nicolas	0.760591626
https://twitter.com/_jose_nicolas/status/1398821157734912001	sentido comun desconfiar vacuna experimental nuevo tecnologia aplicado humano vacunacion covid proporcional muerte contagio pais planeta	_jose_nicolas	0.886385858
https://twitter.com/_jose_nicolas/status/1398832289077989377	terminar campana vacunacion mundo enterado vacuna cambiar foco vacunacion decision individual personal respetable	_jose_nicolas	0.23222509
https://twitter.com/_jose_nicolas/status/1398913993331429377	mejor caso inmunidad grupo controlar llegar situacion mundo tardar mes ano situacion inedito vacuna tardar desarrollar ebola necesitar ano	_jose_nicolas	0.121741235
https://twitter.com/_jose_nicolas/status/1398924330831073281	buen cifra corto plazo largo plazo saber vacuna demorar desarrollar ebola ano haber persona preferir tomar riesgo corto largo plazo ciclo vacuna demor ano	_jose_nicolas	0.446928978
https://twitter.com/_jose_nicolas/status/1398925805208674307	rango edad mayor dispuesto vacunacion rango menor susceptible gravedad	_jose_nicolas	0.27660948
https://twitter.com/_jose_nicolas/status/1399163907747483650	decision vacunacion individual personal respetable mejor tener estudio haber medico profesional mundo estar contra vacuna covid	_jose_nicolas	0.370021701
https://twitter.com/_jose_nicolas/status/1399401087002726404	presionar persona participar vacunacion faltar ano desarrollo tener estandar seguridad largo plazo gente quitar derecho fundamental pedir asilo politico pais ver amenazado	_jose_nicolas	0.371051311
https://twitter.com/_jose_nicolas/status/1399406148189659142	dejar vender vacuna varita magico bala plata solucion covid buscar profilaxis tratamiento plitidepsina reducir carga viral eficaz ejemplo ivermectina	_jose_nicolas	0.782747984
https://twitter.com/_jose_nicolas/status/1399423332009844743	dejar vender vacuna varita magico bala plata solucion covid buscar profilaxis tratamiento plitidepsina reducir carga viral eficaz ejemplo ivermectina	_jose_nicolas	0.782747984
https://twitter.com/_jose_nicolas/status/1400301106304110592	irresponsabilidad vacunar persona vacuna asumir origen virus ser wuhanlab saber creer virus hacer vacuna vender varita magico inefectivo minimo suspendar pase	_jose_nicolas	0.297725081
https://twitter.com/_jose_nicolas/status/1403071545036185605	sabias vacuna experimentar animal morir rata morir cabo semana mono mes salido wuhanlab llevar desarrollar vacuna mes laboratorio infiltrado pcch	_jose_nicolas	0.935306668
https://twitter.com/_jose_nicolas/status/1403094393645633537	vacuna experimentado animal proteger sars enfermar ade exponer coronavirus morir rata semana mono mes wuhanlab desarrollar vacuna mes laboratorio infiltrado pcch	_jose_nicolas	0.885986149
https://twitter.com/_jose_nicolas/status/1405119385954623493	vacuna obligatorio experimental otorgar falso inmunidad seguir protocolo vulnerar derecho estado poseer cuerpo vacuna necesitar propaganda enorme caja pandora saber efecto largo plazo	_jose_nicolas	0.878153563
https://twitter.com/_jose_nicolas/status/1407868075282735109	necesario evaluar evolucion virus inactivado proteina definir permanencia virus inactivado proteina efecto llevar organismo vacuna emergencia periodo determinado largo practica	_jose_nicolas	0.02408731
https://twitter.com/_jose_nicolas/status/1407868282644926465	necesario evaluar evolucion virus inactivado proteina definir permanencia efecto llevar organismo vacuna emergencia periodo determinado largo practica	_jose_nicolas	0.039117694
https://twitter.com/_jose_nicolas/status/1408951241334562816	salir delta plus seguir infunder miedo gente llamado vacuna monopolizado gobierno laboratorio cuarto apuesto comercializar ocultar temer	_jose_nicolas	0.619160712
https://twitter.com/_JoseEnciso_/status/1409305493064015877	esperar vacuna ir tercera	_JoseEnciso_	0.30380857
https://twitter.com/_joselagosf/status/1368339111082332161	acerqur municipio esposa tener cirugia columna obvio tener terror decir ideal vacunar hablar 12 decir hacer dia llegar vacunar casa hacer cambiar opinion vacunado	_joselagosf	0.252781034
https://twitter.com/_joselagosf/status/1391054748783104001	pensar viajar europa proximo semana probable mejor contagio disminuir posibilidad morir parte acceder vacuna eficaz inocular poblacion demorar siglo	_joselagosf	0.036236018
https://twitter.com/_joselagosf/status/1397292146647080960	discrepo trabajo excepcion lunes domingo hacer tener dia libre vacunar hacer fin semana sacrificar dia descanso hacer querer hacer libertad buen incentivo	_joselagosf	0.152390271
https://twitter.com/_joselagosf/status/1416091727425835014	partir lunes vuelta trabajo presencial masivo hacer companerito vacunar primo bien comun derecho individual persona vacunar	_joselagosf	0.118823647
https://twitter.com/_joselagosf/status/1419315419991748611	dar igual razon decidir vacunar importante hacer poner riesgo	_joselagosf	0.326411515
https://twitter.com/_JosePozoA/status/1371574416954515457	buen segundo dosis vacuna asistir recinto mismo primero dosis tener horario centro maipu	_JosePozoA	0.03196466
https://twitter.com/_JosePozoA/status/1371575903034150915	buen segundo dosis vacuna asistir recinto mismo primero dosis tener horario centro maipu	_JosePozoA	0.0319646
https://twitter.com/_JosePozoA/status/1387415473705426947	buen dia vacuna infuenza am trabajador salud ser cesfam corresponder	_JosePozoA	0.348311365
https://twitter.com/_JoseZambrano_/status/1386841658587762688	poner primero dosis vacuna siento caer palo cabeza brazo inyeccion	_JoseZambrano_	0.58250165
https://twitter.com/_JoseZambrano_/status/1387392630267461636	momento maldito vacuna	_JoseZambrano_	0.773015499
https://twitter.com/_JoseZambrano_/status/1387497068386729985	maldicion pico cuerpo culpa vacuna	_JoseZambrano_	0.773197889
https://twitter.com/_jotacel/status/1374737587877859330	abuela vacunar	_jotacel	0.39440769
https://twitter.com/_jotacel/status/1390144277687189504	alessandro vacuna senor	_jotacel	0.553538799
https://twitter.com/_jotacel/status/1393255391128133634	polola decir ir vacunar dar paja ir pescar lado hora almuerzo	_jotacel	0.129677474
https://twitter.com/_jotacel/status/1401240464234364931	enfocar vacunar finde gente estar pega quedar demostrado lleno we estacion mapocho qls llevar vacuna	_jotacel	0.109946102
https://twitter.com/_jotacel/status/1402828297667481601	vacunar quedar ano campeon cara	_jotacel	0.753426313
https://twitter.com/_jotacel/status/1403798168236609540	vacunar	_jotacel	0.489567459
https://twitter.com/_jotacel/status/1411418810834432003	entra plancha bravo vacuna senor	_jotacel	0.519977808
https://twitter.com/_jotacel/status/1416489048235970565	tranquilidad peruano vacuna segundo tiempo rebote culiao	_jotacel	0.359075844
https://twitter.com/_jotacel/status/1424541944634544129	mama hermano chico mandar colegio hermano ilusionado llorar mare enfermar tocar llevar vacunar dar paja ir hacer fila	_jotacel	0.018844873
https://twitter.com/_Jotaperez/status/1370147440603566082	infografia decir chile liderar vacunacion latam mirar comentario persona chile desear pais comentario chileno quejando o	_Jotaperez	0.187017083
https://twitter.com/_JpapoL_/status/1399748834968981507	uso depender gobierno entidad oms reconocer usar emergencia evidencia cientifico avalar uso vacuna reconocer entienda saludo	_JpapoL_	0.722456098
https://twitter.com/_JpapoL_/status/1400443893838196737	pasar tranqui existir evento vacuna hicistir vacunarte abrazo	_JpapoL_	0.165791214
https://twitter.com/_JpapoL_/status/1402783017287000068	comparable decir concluir vacuna salvo vida	_JpapoL_	0.525320351
https://twitter.com/_JpapoL_/status/1404634742289571842	hacer elegir vacuna eleccion tocar pfizer	_JpapoL_	0.171047926
https://twitter.com/_JpapoL_/status/1427764034640781312	enter mall atender forma normal cosa llegar preferencia ser adulto mayor decir comentario reclamo ser corresponder saludo exito vacunacion hija	_JpapoL_	0.060564846
https://twitter.com/_JpapoL_/status/1428465606643396612	vacunar	_JpapoL_	0.489567459
https://twitter.com/_jpgo/status/1381594915101159428	yomevacuno sar bernardo centro sar camilo haber pfizer casa saber llegar tendr hacer fila dia la2do dosis disponible	_jpgo	0.041524827
https://twitter.com/_jpgo/status/1381634665736458246	yomevacuno sar bernardo sar camilo pfizer casa saber llegar pfizer hacer fila dia 2do dosis disponible pasar vacunar tiempo 2do dosis	_jpgo	0.043653578
https://twitter.com/_jpgo/status/1381644340641075202	eleccion vacuno embargo ver catastrofe covid decidir hacer tener dosis saber efectivo encuentro hacer miedo inyectar veneno absurdo mezquino	_jpgo	0.850169778
https://twitter.com/_jtay_/status/1379605474442612739	opinion exitismo gobierno chile eclipsar campana vacunacion ejemplar	_jtay_	0.297800362
https://twitter.com/_jtroncoso/status/1370767731176443908	asesora paris pena ver ministro estado bajeza comentar comentario plan vacunacion rueda prensa recordar nina mir burlastir	_jtroncoso	0.38894102
https://twitter.com/_jtroncoso/status/1397022505903218693	poblacion general recomienda medir anticuerpo vacuna luz dato estudio quier medir hacer anticuerpo antispike test rapido farmacia servir	_jtroncoso	0.148788184
https://twitter.com/_JU___/status/1370078742714912768	tener informacion ensayo clinico vacuna chile	_JU___	0.832754493
https://twitter.com/_JU___/status/1385295259110973451	ministro hacer semana debiar ver resultado vacuna parecer buen publicar estadistica fallecido vacuna	_JU___	0.471399486
https://twitter.com/_JU___/status/1389740663932129286	sabiar vestia ropa hacer chile elegir vacuna elijo	_JU___	0.429041386
https://twitter.com/_JU___/status/1394373238332010497	vacuna funcionar esperar acabar ganar izquierda duro venir eleccion presidencial haber mejor alternativa ipsa	_JU___	0.090257227
https://twitter.com/_JU___/status/1403188396403613698	sabiar israel habio obesidad morbida comorbilidad vacuna funcionar perfecto	_JU___	0.098592907
https://twitter.com/_juampi__/status/1427034508013023240	tomar pecho reynero vacuna	_juampi__	0.581919014
https://twitter.com/_juanmnl/status/1374482701877608449	decir creer haber plan vacunacion encontrar plan gobierno saber hacer haber haber creer presidente encargar pequenez leninmoreno	_juanmnl	0.168560088
https://twitter.com/_juanmnl/status/1374520819175460872	tomar mes reunion cambiar visualizacion documento bastar fin semana de encierro iluminado crear plan vacunacion pais leninmoreno mentiroso circo telettubie dar fruto	_juanmnl	0.399745166
https://twitter.com/_juanmnl/status/1379586160079568897	querer vacuno empezar vulnerable querer terminar vacunar amigo familiar faltar seguir caridad pk dio mio igual	_juanmnl	0.163653404
https://twitter.com/_jukio/status/1371156341520277507	hermano pedir viajar serena jueves sabado tener segundo dosis vacuna putalawea	_jukio	0.270588189
https://twitter.com/_jukio/status/1373280002930831370	tamo listo dosis yomevacuno claroqueyes	_jukio	0.138733864
https://twitter.com/_jukio/status/1373733343624331268	dia segundo dosis doler brazo zona vacuna tener leve cansancio tirita ojo	_jukio	0.070877224
https://twitter.com/_jukio/status/1375139932705021954	oir destacar sistema vacunacion domicilio implementar abuela ano movilidad reducido inoculado manera rapido buen coordinacion agendar estrella	_jukio	0.042524815
https://twitter.com/_jukio/status/1401965988929810432	razon medico hermano vacunar pfizer saber poner primero dosis stgo informacion dar especificar vacunatorio yomevacuno	_jukio	0.192180634
https://twitter.com/_jukio/status/1413967553429393413	permitir tener gente operar marginar ganancia problema local productora evento vacunar ordenanza reactivar arwa listo	_jukio	0.119246393
https://twitter.com/_juliansg_/status/1408088430572081156	dia vacuna cansino innoculacion	_juliansg_	0.536184549
https://twitter.com/_JulietaEugenia/status/1412882741218185226	convocar vacunar	_JulietaEugenia	0.573086143
https://twitter.com/_JulietaEugenia/status/1415416313204428806	regalo sintoma vacuna	_JulietaEugenia	0.594956398
https://twitter.com/_julissavander/status/1420053300934807552	vacunar gente junio	_julissavander	0.5759601
https://twitter.com/_julissavander/status/1420053916952186883	vacunar gente inoculado junio lado querer vacunar priorizar gente atrasado junio	_julissavander	0.28000468
https://twitter.com/_Junistica/status/1427317804655685634	hola ser vacunar pfizer primero dosis embarazo centro vacunacion decir vacunar seremi autorizar pfizer sinovac hacer gracia	_Junistica	0.041076064
https://twitter.com/_Just_Fly/status/1385792858255466497	pensar ir poner falto caleta vacuna supuesto	_Just_Fly	0.566682041
https://twitter.com/_Just_Fly/status/1387175879244124162	mayo suponer tocalar vacuna	_Just_Fly	0.648060799
https://twitter.com/_Just_Fly/status/1388575520825266179	fin tocar prox semana la vacuna	_Just_Fly	0.192142099
https://twitter.com/_Just_Fly/status/1389777352037703680	vener decir vacuna	_Just_Fly	0.389542341
https://twitter.com/_Just_Fly/status/1390294137690378242	querido pedir permiso ir ponganla vacuna	_Just_Fly	0.315188527
https://twitter.com/_Just_Fly/status/1390489310164656130	vacuna	_Just_Fly	0.596100628
https://twitter.com/_Just_Fly/status/1394861598800547842	creer vacuna covid ser influenza vacunar vez ano	_Just_Fly	0.45536539
https://twitter.com/_Just_Fly/status/1397033237298417672	feliz pal partido chileargentina estar nuevo hogar plaff acuerdo mismo dia tocar segundo dosis vacuna vez chelear ver partido tapado cama	_Just_Fly	0.296438575
https://twitter.com/_Just_Fly/status/1397034614686879747	decir segundo ser pior primero dolir dia vacuna noche	_Just_Fly	0.324983597
https://twitter.com/_Just_Fly/status/1400443902348468227	ver pulento querer ir segundo dosis vacuna llamar entrevista nico vacuno quedo pa cag vacunar ser preguntar jugar chile podr tomar encontrai	_Just_Fly	0.084700525
https://twitter.com/_Just_Fly/status/1400837986540048390	decir vacuna hrs beber alcohol	_Just_Fly	0.4831388
https://twitter.com/_Just_Fly/status/1400839843056345094	welta casita poner segundo vez vacuna	_Just_Fly	0.550150096
https://twitter.com/_Just_Fly/status/1400863747799924738	pongar segundo yomevacuno	_Just_Fly	0.202599823
https://twitter.com/_Just_Fly/status/1400882817391857669	sangrar nariz vacuna	_Just_Fly	0.455362797
https://twitter.com/_Just_Fly/status/1400885135936049156	explicar vacuna	_Just_Fly	0.595307887
https://twitter.com/_Just_Fly/status/1401292509754671105	tener sueno flojera querer vacuna comunista	_Just_Fly	0.348981023
https://twitter.com/_Just_Fly/status/1401683131204358144	vez explicar seguir decir familia vacunar igual dar covid	_Just_Fly	0.810117722
https://twitter.com/_Just_Fly/status/1404096450779308041	haber foto activo vacuna	_Just_Fly	0.780753791
https://twitter.com/_Just_Fly/status/1412639351780040707	probable vacuna desarrollar poder lucy	_Just_Fly	0.480617166
https://twitter.com/_Just_Fly/status/1413231049900011520	vacuna covid anual influenza	_Just_Fly	0.453956246
https://twitter.com/_Just_Fly/status/1416044529262661647	haber rumor empresa pedir estado vacunacion junto	_Just_Fly	0.529155374
https://twitter.com/_JustSavic_/status/1419291299102998531	estar fila vacunacion velodromo wea dar vuelta falta tiempo pegar cambio casa hacer	_JustSavic_	0.147301167
https://twitter.com/_Juusto/status/1369788714231160835	ver tocar vacuna proximo semana inicio abril	_Juusto	0.124981821
https://twitter.com/_Juusto/status/1372889889193271300	semana venir feliz miedo	_Juusto	0.712960124
https://twitter.com/_Juusto/status/1372890544477732870	pasar cosa la vacuna hacer dano estupr la vacuna matar malo	_Juusto	0.65004766
https://twitter.com/_k_a_r_l_o_t_a/status/1370446607104282624	mayflower escuchar profesora estresar profe pulpo imaginense nooo maaaaal parte vacuna docente incluber terapio gratuita lidiar enfermar	_k_a_r_l_o_t_a	0.854942501
https://twitter.com/_k_a_r_l_o_t_a/status/1371775314326605824	raro error tener vacuna contado rango persona estar bebe grupo vacuna inoculacion mezclado vacunar recinto especial avereguir	_k_a_r_l_o_t_a	0.086038828
https://twitter.com/_k_a_r_l_o_t_a/status/1401376908277735428	llevar vacunar ver	_k_a_r_l_o_t_a	0.342398018
https://twitter.com/_k_a_r_l_o_t_a/status/1418224714275692548	vacuna ser ir contagiar resto vacunarte	_k_a_r_l_o_t_a	0.343734503
https://twitter.com/_k_a_r_l_o_t_a/status/1420735585015279616	arriesgar resto vacuna cuidar mismo	_k_a_r_l_o_t_a	0.415135205
https://twitter.com/_kaaaryy/status/1396515961109372931	015 recibir vacuna	_kaaaryy	0.546525419
https://twitter.com/_kaaaryy/status/1397569931563130886	papa escribir apellido descargo comprobante vacunacion hacer caso	_kaaaryy	0.253375828
https://twitter.com/_kagemusha_/status/1396477685845708802	vergonzoso pasar santiago centro vecina vecino manana esperar vacunar parque almagro haber vacunatorio instalar parecer dejar existir comuna habitante perder	_kagemusha_	0.048030138
https://twitter.com/_Kahzel/status/1420395476612960260	promover buen practica cuarentena vacunacion mismo tiempo hahaha	_Kahzel	0.665791273
https://twitter.com/_KaNOX/status/1404267661626941441	incentivar gente vacunar hijo puta decir vacuna efectivo tener paciente uci dosis we irresponsable pautalibre	_KaNOX	0.363994807
https://twitter.com/_kantop_/status/1371814438249070594	tocar haber lista local vacunacion	_kantop_	0.12622565
https://twitter.com/_kantop_/status/1371942123436707842	update companero vacunar decir servir tocar ampliar	_kantop_	0.275544912
https://twitter.com/_kantop_/status/1371943013417648129	companero vacunar decir mostrar pantallazo mismo ir	_kantop_	0.51472801
https://twitter.com/_kantop_/status/1381423893655781377	fin mes tendr inmunidad vacuna preocupar falta criterio aweonaje controlar xd	_kantop_	0.16568166
https://twitter.com/_kantop_/status/1382379071133351943	aventura punto vacunacion cercano tener cesfam vivo cuadro rojo camine cuadro verde decir vacuna estar cuadro azul	_kantop_	0.203974873
https://twitter.com/_kantop_/status/1383480653224632320	oir paja gente pensar avispar pa vacunar	_kantop_	0.126841396
https://twitter.com/_Karlita__/status/1374017989889130500	hola recibo vacuna ir edad edad tocar	_Karlita__	0.178465664
https://twitter.com/_Karolawaken/status/1381364539724283913	sabiar admir creer hacer tremr trabajo decir entrevista chile ofreciar fase experimentacion vacuna contexto chile padre madre abuelo hijo	_Karolawaken	0.254276991
https://twitter.com/_Karolawaken/status/1381476408472571917	equivocado sitio oficial fdo claro explicito haber vacuna aprobada autorizar uso emergencia pfizer moderno jansr mayor depender vacuna	_Karolawaken	0.754083395
https://twitter.com/_Karolawaken/status/1381477520781012997	adelantar creer vacuna mes necesitar nuevo normalidad devolver vida cuidar	_Karolawaken	0.685553074
https://twitter.com/_Karolawaken/status/1382132678066065409	chile argentino espana mismo libreto globalista despierta plandemia yonomevacuno noalnom nosestanmatando	_Karolawaken	0.940498769
https://twitter.com/_Karolawaken/status/1382424800988106761	dinamica nuevo caso chile comparacion resto america latino permitir considerar vacuna responsable sobreola chileno resto caso falso positivo	_Karolawaken	0.800166488
https://twitter.com/_Karolawaken/status/1382741063740370958	genio creer tener cabeza repleto informacion entender llamar vacuna inmunizo impedir contagia causar muerto secuela irreversible vacuna inmunizar inmunizar persona	_Karolawaken	0.878954887
https://twitter.com/_Karolintxu/status/1368301730321076228	respeto decidir vacunar pena tener idea error cometer conspirador persona educado preocupar buscar verdad medio tradicional tomar selfie covidiotismo	_Karolintxu	0.675019264
https://twitter.com/_Karolintxu/status/1369082760980275200	parecer inmune covid tener derecho reunion circular chile necesario mascarilla vacuna distanciamiento bomba ropa pelo verde morado decir elle haber restriccion	_Karolintxu	0.907192349
https://twitter.com/_Karolintxu/status/1369157247364984834	valer decir vacuna sinovac rematar aplicar personal salud	_Karolintxu	0.674648523
https://twitter.com/_Karolintxu/status/1369158589869404162	vacuna efectividad dato brasil reportado cnn filipina ocasion aprobacion uso emergencia alla vacuna jugar cara sello efectividad sirvar depender ver vaso ponga	_Karolintxu	0.752649188
https://twitter.com/_Karolintxu/status/1369277102370004994	brasil reporte mundo real vacuna sinovac tener efectividad jugar cara sello salud probabilidad salir contagiado pesar vacunado haber efecto secundario	_Karolintxu	0.514114141
https://twitter.com/_Karolintxu/status/1369277265385816064	vacuna aprobar uso emergencia fdo estado unido	_Karolintxu	0.842007756
https://twitter.com/_Karolintxu/status/1369277573780418560	pais filipina aprobar solo uso emergencia febrero indicacion adecuar personal salud primero linea aca vacuna medico primero linea hacer	_Karolintxu	0.837279677
https://twitter.com/_Karolintxu/status/1369860945166622721	creer vacuna contar chino ver efectividad probado brasil vida real igual seguir protocolo habitual ano llevar muerto llamar vacuna jugar cara sello	_Karolintxu	0.891812086
https://twitter.com/_Karolintxu/status/1369967794322763776	disonancia cognitivo requerir etiquetar coincidencia registro base dato vaers mostrar muerte uso yonomevacuno nosestanmatando	_Karolintxu	0.925309718
https://twitter.com/_Karolintxu/status/1372659536104988675	problema poblacion decidir vacunar vacunado contagiar vacunado asumir riesgo dificultad respetar libertad ser humano tener hacer cuerpo vida querer	_Karolintxu	0.473398387
https://twitter.com/_Karolintxu/status/1372724812376903681	pensar medico tratar ignorante argumentar cosa explicar vacunar prefiero cuidar confiar sistema inmune sacar vez virus fuerte dengar mononucleosis infeccioso	_Karolintxu	0.570603609
https://twitter.com/_Karolintxu/status/1373636013214593024	ofrecer sujeto experimentacion fase l etapa desarrollo clinico vacuna eximer laboratorio reaponsabilidad consecuencia efecto secundario	_Karolintxu	0.472763062
https://twitter.com/_Karolintxu/status/1373980696281239552	gente olvidar porfiado justificar aumento caso estar contagiado asintomatico parecer importo 4to pais vacunacion experimental masivo hecho volver cuarentena pesar	_Karolintxu	0.880844176
https://twitter.com/_Karolintxu/status/1374345812071886857	despertir mayoria seguir encerrado llegar dar contar pesar conejillo india vacuna seguir encerrado	_Karolintxu	0.933552265
https://twitter.com/_Karolintxu/status/1375454224297816065	chile jacto lider vacunacion supuesto manejo pandemia confinar region metropolitano salir vez permiso semana hora fin semana haber permiso comprar urgencia farmacia engano	_Karolintxu	0.832107067
https://twitter.com/_Karolintxu/status/1375676045370798088	gob chile jacto lider vacunacion contar pcr cama fallecido mejorado probable contar persona confinado abuelo solo nino deprimido enfermo cronico tratamiento empleo perdido empresa quebrado	_Karolintxu	0.890016079
https://twitter.com/_Karolintxu/status/1375884584978632707	ojo saber tiempo cosa advertir tratar conspiranoico cumplir valer vacuna fuera igual estano confinado preso mascarilla libertad violado	_Karolintxu	0.883321881
https://twitter.com/_Karolintxu/status/1376576166174330886	suizar lider vacunacion confinado preso libertad fundamental violado poblacion sano contagiado	_Karolintxu	0.824057937
https://twitter.com/_Karolintxu/status/1376639230756188161	lindo tener demasiado ano carrera ridiculez llegar investigar vacuna llegar entender ver poner caer definicion seguir llamar facho piense distinto luz	_Karolintxu	0.818656445
https://twitter.com/_Karolintxu/status/1377195898082627584	autorizar letra chica vacuna vendierar gente sentir desconfianzar hecho entender ver devolver vida vacuna	_Karolintxu	0.260387301
https://twitter.com/_Karolintxu/status/1377846488269795328	feliz felicidad medirer muerto vida vivo ser pobre servicio elite rico plandemia noalnuevoordenmundial nomasmascarillas mioxigenomivida fueraonu yonomevacuno	_Karolintxu	0.949004531
https://twitter.com/_Karolintxu/status/1378222624526962689	vacuna lanzado fase prueba vez tercero fase garantizar vacuna efectiva inofensiva largo plazo hacer sujeto experimentacion mejor caso	_Karolintxu	0.855440021
https://twitter.com/_Karolintxu/status/1378223883816407043	parecer bruto argumentar poner vacuna experimental arn mensajero hacer obligatoria equivaler obligar sano tener potencial efecto necesitar hecho parecer buen comparacion	_Karolintxu	0.81279695
https://twitter.com/_Karolintxu/status/1378225794393202688	bueeeno caso pcr tongo vacuna tongo alberto fernandez tongo	_Karolintxu	0.89573276
https://twitter.com/_Karolintxu/status/1378366604099125254	vacuna experimental tasa efectividad decir tener saber menor letalidad virus suponer vacuna visita tener informacion censurado decidir	_Karolintxu	0.904180586
https://twitter.com/_Karolintxu/status/1378521189212127239	dar contar vacuna vacuna inmunizar virus aislar loco parafraseo hacer	_Karolintxu	0.814637542
https://twitter.com/_Karolintxu/status/1379134819649617930	recordar existencia familiar hijo conocido poner tercero dosis vacuna reforzar	_Karolintxu	0.524125934
https://twitter.com/_Karolintxu/status/1379184464945934342	gripe normal muer influenza morir recibe tratamiento adecuado cre ano sacar vacuna letal generar muerte cierto existir pais	_Karolintxu	0.76877594
https://twitter.com/_Karolintxu/status/1379303170812354560	hacer vacuna saber bue vacuna haber vacuna virus aislado resultar este inmunizo evitar virus propagar durar mes amarrar covidiota	_Karolintxu	0.913030505
https://twitter.com/_Karolintxu/status/1380380033055866881	serio inmunizar impedir contagiar llamar vacuna ver engano contar cantidad gente enfermar grave morir poner ser vacuna hospital covid	_Karolintxu	0.89872247
https://twitter.com/_Karolintxu/status/1380875777777012741	principio seguir canal reunion secreto ver hacer eco engano dejar hacer sabiar estar favor vacunar nino terrible	_Karolintxu	0.828938603
https://twitter.com/_Karolintxu/status/1381289671477633024	conspirativo llamar vacuna probado virus aislar evitar contagiar tener muerto mismo evitar enferr efecto tener recibir nuevo mes	_Karolintxu	0.468872696
https://twitter.com/_Karolintxu/status/1383943661520523269	error tener hijo francia enfermedad auto inmune tener prohibido recibir vacuna bastar empezar averiguar quedense callado tener razon indignar ligereza hablar	_Karolintxu	0.731368959
https://twitter.com/_Karolintxu/status/1383946386618474496	estar cierto mejor despertar mes ano dier venir ola cepa querr volver vacunar	_Karolintxu	0.856089473
https://twitter.com/_Karolintxu/status/1383951547281772549	interesar saber facilitar informacion empecer decir vacuna terapia genetico experimental seguir protocolo tratar virus aislar	_Karolintxu	0.900995731
https://twitter.com/_Kate_M/status/1377596487757148163	vacunado ser recibir funcionar	_Kate_M	0.566900373
https://twitter.com/_kcatana/status/1380139381621731331	papa vacuno andar enfermo cagar	_kcatana	0.790064454
https://twitter.com/_kcatana/status/1380149575617503234	papa vacuno defenso baja enfermo saber pasar covid	_kcatana	0.834681749
https://twitter.com/_kcatana/status/1387584060797693961	vacunar influencia panico odio ko vacuna llorar	_kcatana	0.646824956
https://twitter.com/_KerThy_/status/1367600040043249665	hola centro vacunacion haber comuna polideportivo gracia	_KerThy_	0.074092239
https://twitter.com/_KerThy_/status/1370767139121070085	proximo sabado haber vacunacion rezagado gracia	_KerThy_	0.147191048
https://twitter.com/_KerThy_/status/1378795784540393476	quilicura centro vacunacion covid comuna ojo covid confundir influenza	_KerThy_	0.189432085
https://twitter.com/_KerThy_/status/1395474546761871361	ver recibir vacuna	_KerThy_	0.505710363
https://twitter.com/_kfpg/status/1392169066228600836	vacuna influenza check	_kfpg	0.496510297
https://twitter.com/_kitsuno/status/1379251098632982528	regalo gato vacuna triple dia mes ojo azul cielo botar macetero grande comido tallo monstera	_kitsuno	0.60118413
https://twitter.com/_kitsuno/status/1379428066653433866	cientifico perooooooo contagio comenzar bajar proximo semana junio levantar cuarentena forma ano tener vacunacion medida avanzar poblacion disminuir cantidad contagio creer	_kitsuno	0.042566508
https://twitter.com/_kitsuno/status/1379503807093149704	efectividad tener vacuna sinovac persona dosis posterior dia ser decir vacuna proteger forma mejor	_kitsuno	0.096225977
https://twitter.com/_kitsuno/status/1381258341922582532	esperar responda duda estar decir tener eficacia caer grave quedar ventilacion mecanico estar decir serio porcentaje absoluto	_kitsuno	0.189047843
https://twitter.com/_kitsuno/status/1381290437852471306	kar rubilar haber vacuna relevante amor	_kitsuno	0.184641778
https://twitter.com/_kitsuno/status/1381746342318505987	leer tweet centro vacunacion vacio lleno	_kitsuno	0.113483071
https://twitter.com/_kitsuno/status/1382908452922662916	estupido hacer gobierno cerrar forma efectivo semana vacunar enfermo haber calle gente camino vacunar caso inmunidad mismo tiempo	_kitsuno	0.561443865
https://twitter.com/_kitsuno/status/1383113000660430852	consultar ignorancia gobierno hacer diligencia trabajador vacunar edad tener dia libre pega hacer nuevo quedar buen fe empleador	_kitsuno	0.476083845
https://twitter.com/_kitsuno/status/1383174367119564800	vez acelerar vacunacion lento esperar vacunir viejo culiao vacunar resto estupidez	_kitsuno	0.116234452
https://twitter.com/_kitsuno/status/1383219988069191680	habiar millon vacuna tinca logistica estar picooooooooooooo saber stock actual lugar vacunacion balance dia	_kitsuno	0.069744408
https://twitter.com/_kitsuno/status/1385664385608257542	creer efecto fuerte ser cuerpo generar defensa luchar agente estar vacuna	_kitsuno	0.436508358
https://twitter.com/_kitsuno/status/1395389269049581572	igual poner vacuna tener pera pegar covid gripe fuerte	_kitsuno	0.687028646
https://twitter.com/_kitsuno/status/1408451735790800897	comienzo vacunacion pensar estrategia vacunacion estrategia etico vacunar vulnerabilidad virus mayor edad menor persona condicion preexistente segundo estrategia utilitario vacunar	_kitsuno	0.042272657
https://twitter.com/_kitsuno/status/1422548574081069057	juventud querer vacunar estar generacion ano creer conspiracion manga weon	_kitsuno	0.45889464
https://twitter.com/_kristian_C_C/status/1389317062602993675	creer centro vacunacion detener funcion observar dedo ano momento foto gente murmurar parecer max	_kristian_C_C	0.221216202
https://twitter.com/_kristian_C_C/status/1393598096563740674	llego viejito vacunar vez ir votar	_kristian_C_C	0.519108176
https://twitter.com/_kristian_C_C/status/1403103741004374017	loquito parecer poner vacuna perro	_kristian_C_C	0.584977865
https://twitter.com/_Kyung_x/status/1377454221822459917	brazito recuperar vacuna	_Kyung_x	0.7833426
https://twitter.com/_la__dolce_vita/status/1367124495526428672	felicidad envidiar sano ver lejano dia vacunacion	_la__dolce_vita	0.722235918
https://twitter.com/_la__dolce_vita/status/1371571851223314433	tocar vacuna	_la__dolce_vita	0.322095275
https://twitter.com/_la__dolce_vita/status/1371572341851951106	comenzar vacunar sano mundo vacunar tener gana tocar	_la__dolce_vita	0.144638836
https://twitter.com/_la__dolce_vita/status/1372352765796700165	acabar decir proximo semana vacunar sano	_la__dolce_vita	0.510982454
https://twitter.com/_la__dolce_vita/status/1374036574296543232	comenzar vacunar sano querer vacuna	_la__dolce_vita	0.587843537
https://twitter.com/_la__dolce_vita/status/1374554996663054337	supar distinto lado persona querer vacunar verdad caber cabeza	_la__dolce_vita	0.574221194
https://twitter.com/_la__dolce_vita/status/1380605248641892357	saber tocar vacunar contar sitio minsal confio respuesta jeje	_la__dolce_vita	0.256484032
https://twitter.com/_la__dolce_vita/status/1380614959135068164	saber conocer bipolar reconocer bipolar dudo ir vacunar	_la__dolce_vita	0.472360194
https://twitter.com/_la__dolce_vita/status/1383615031137366019	vacunar dar bono	_la__dolce_vita	0.597401261
https://twitter.com/_la__dolce_vita/status/1384178271219187715	cuanto gente conocer saltar fila vacunacion dar rabia	_la__dolce_vita	0.507956445
https://twitter.com/_la__dolce_vita/status/1385351904868372483	pasar mismo tener comorbilidad tener tremenda cagada comunicacional ejecucion plan vacunacion	_la__dolce_vita	0.146336734
https://twitter.com/_la__dolce_vita/status/1385352995399950338	ser deber responder cm falta respeto arreglar cagada tener proceso vacunacion mejor	_la__dolce_vita	0.140402794
https://twitter.com/_la__dolce_vita/status/1385588674491035650	comprobado murer persona ano covid ampliar rango etario vacunacion llevar semana pegado ano criterio usar gobierno maldito maquiavelico	_la__dolce_vita	0.703367651
https://twitter.com/_la__dolce_vita/status/1385801437322567681	ir vacunar caber posibilidad poner astrazeneca verdad creer poner vacuna dar baja pais europeo	_la__dolce_vita	0.631727457
https://twitter.com/_la__dolce_vita/status/1388203912629477384	fin proximo semana tocar vacuna ser volver quedar pegado edad	_la__dolce_vita	0.140594482
https://twitter.com/_la__dolce_vita/status/1389262106403524615	chique tener vacunar primero vez semana providencia llamar fono municipalidad pidar info vacunatorio poner primero dosis acabar enterar que lindo hacer expedito facil entender	_la__dolce_vita	0.020274818
https://twitter.com/_la__dolce_vita/status/1389409106969219076	tocar vacuna conchemimami fin	_la__dolce_vita	0.224137485
https://twitter.com/_la__dolce_vita/status/1389641169882255361	yomevacuno	_la__dolce_vita	0.257940292
https://twitter.com/_la__dolce_vita/status/1390016867587215363	obvio vacuna everywherar chile	_la__dolce_vita	0.511296451
https://twitter.com/_la__dolce_vita/status/1390132260989509632	ser vacuna abuelito	_la__dolce_vita	0.739702702
https://twitter.com/_la__dolce_vita/status/1390453022120108043	vacuna dejar atropellar camion	_la__dolce_vita	0.61265707
https://twitter.com/_la__dolce_vita/status/1392192381668274178	doloroso gente quier decidir vacunar pasar ocasion	_la__dolce_vita	0.655579686
https://twitter.com/_la__dolce_vita/status/1392544327159721987	tener prima mama hijo querer vacunar mandar noticia tener decision	_la__dolce_vita	0.116287917
https://twitter.com/_la__dolce_vita/status/1392614448410599431	maravilloso exigir certificado vacunacion covid votar presidencial vacunar votar lograr inmunidad rebano superar pandemia vacunar	_la__dolce_vita	0.315360606
https://twitter.com/_la__dolce_vita/status/1395046447192625152	tener ir vacunar influenza	_la__dolce_vita	0.261390448
https://twitter.com/_la__dolce_vita/status/1403189157216849921	creer mismo factor vacuna pfizer sinovac razon estar orto	_la__dolce_vita	0.375732243
https://twitter.com/_la__dolce_vita/status/1403566803675123713	hermano ano patear patear vacunacion decir contagiar morir hijo asperger abandonar madre quedar indefension comenzar spamear caso gente joven morir esperar asustar hacer	_la__dolce_vita	0.315889031
https://twitter.com/_la__dolce_vita/status/1405981619693961220	igual vacuna influenza feliz poner pfizer retomar vida normal viaje salir demencial	_la__dolce_vita	0.654513001
https://twitter.com/_la__dolce_vita/status/1407813992467374090	saber saber nin tea entrar comorbilidad especifico vacunacion adolescente	_la__dolce_vita	0.092355728
https://twitter.com/_la__dolce_vita/status/1407817555335696391	sobrino querer saber vacunar gracia	_la__dolce_vita	0.688924253
https://twitter.com/_la__dolce_vita/status/1408599390240059392	ayyy bello saber angustiar tener tema vivir santiago juro agarro mecha llevar vacunar tener hijo asperger tener contacto madre weon morir dejar nino indefension	_la__dolce_vita	0.087250054
https://twitter.com/_la__dolce_vita/status/1410319637540130826	hermano guailon querer vacunar vacunar	_la__dolce_vita	0.317114413
https://twitter.com/_la__dolce_vita/status/1419837082915196928	sobri vacunar calama asusutado nanaycito aprieta ojito entrar aguja creer grande estar tiachochayorgullosa	_la__dolce_vita	0.081133813
https://twitter.com/_la__dolce_vita/status/1424510190100037633	puta forma tener tolerancia egoista mierda querer vacunar poner riesgo demas persona	_la__dolce_vita	0.172554582
https://twitter.com/_la_cote/status/1370028542486925330	tener imc estar grupo riesgo covid tener vacunacion preferencial gordo consciente hagalo	_la_cote	0.133977622
https://twitter.com/_la_cote/status/1372194598987182083	excelente campana vacunacion hacer sentir orgullo chileno gobierno nefasto persona anonima permitir sucedo trabajo equipo coperatividad paradigma futuro	_la_cote	0.134348184
https://twitter.com/_la_cote/status/1396182055214592018	resfriado tocar vacuna finde tener igual mierda ser haber monton gente viejo fila semana venir vacunar igual	_la_cote	0.230468184
https://twitter.com/_la_cote/status/1396184044740743179	tener fiebre to unico anormal pregunta real cuerpo combatir bicho recargar sistema inmunir vacuna	_la_cote	0.837811947
https://twitter.com/_la_cote/status/1396804761832263681	bue ser vacunar finde imposible vacuno cantidad gente ir semana volver intentar finde ritmo llegar vacuna alcanzar vacunar septiembre	_la_cote	0.105100006
https://twitter.com/_la_cote/status/1408878001924755456	sentir segundo dosis vacuna ar decaiditar dolor corporal varios	_la_cote	0.388199449
https://twitter.com/_la_cote/status/1429262851991130112	criterio destruir planeta sabia organizacion mundial salud recomienda diet vegana sabia carne vacuno generar mila kilo gas efecto invernadero relacionado calentamiento global	_la_cote	0.482483119
https://twitter.com/_La_Fugitiva/status/1379207553784147971	ano pasado fecha pensabar saldrer tipo julioagosto ano pandemia decir julio vacunacion pesimista respecto	_La_Fugitiva	0.455383778
https://twitter.com/_La_Fugitiva/status/1381213670907260930	creer vacuna aplicar chile mayor porcentaje china gustar tener porcentaje	_La_Fugitiva	0.642407715
https://twitter.com/_La_Fugitiva/status/1382513225883860992	tener episodio dolor cabeza pensar ser pegar efecto po vacuna	_La_Fugitiva	0.120165706
https://twitter.com/_La_Fugitiva/status/1384537551415939074	saber valiente atrevo vacuna leer suecia botar	_La_Fugitiva	0.60656029
https://twitter.com/_La_Fugitiva/status/1385959227026460674	edad vacunar vo ano	_La_Fugitiva	0.440102965
https://twitter.com/_La_Fugitiva/status/1396489922245189636	terminar hacer gobierno empezar avion proceso vacunacion desordenar completo saber persona encontrar vacuna acaban dosis ver mega gente tener idea ir	_La_Fugitiva	0.07584998
https://twitter.com/_La_Fugitiva/status/1406760862845751296	jajajajajar necesitar vacuna amor	_La_Fugitiva	0.370050192
https://twitter.com/_La_Fugitiva/status/1407696545483575303	israel tener proceso vacunacion exitoso pegar fuerte asustar	_La_Fugitiva	0.306202471
https://twitter.com/_La_Fugitiva/status/1415123592250109953	decir noticia volver cerrar discoteque bue indicar nivel muerte menor vacunacion	_La_Fugitiva	0.326823175
https://twitter.com/_La_Fugitiva/status/1422248790946365444	buen idea pase movilidad restriccion querer vacunar ver obligado	_La_Fugitiva	0.2545892
https://twitter.com/_La_Fugitiva/status/1427322440833712138	tener vacunacion explicacion	_La_Fugitiva	0.494228214
https://twitter.com/_la_jota_erre/status/1400448732416548874	mismo tuit saliar decir ser sector oriente tirar poco ptar alto disimular persona conocer pfizer pte alto hno vacunar quilicura pegar	_la_jota_erre	0.124744922
https://twitter.com/_la_jota_erre/status/1401621433596456960	vacuna	_la_jota_erre	0.596100628
https://twitter.com/_la_jota_erre/status/1401741203205509120	gustar analisis sole salvo contagio igual proporcion poblacion tinca vacuna variante bue ministro junio venir baja jjaja	_la_jota_erre	0.70062387
https://twitter.com/_la_jota_erre/status/1401966407089373189	oficina hombre creer vacuna considerar sano persona preferir esperar aprox q querer correr vacunar cdo querer vacunar terminar intubada	_la_jota_erre	0.673332691
https://twitter.com/_la_jota_erre/status/1401993035542585348	comentario vacuna hacer inmune tb contagiar hitler demase	_la_jota_erre	0.708417952
https://twitter.com/_la_jota_erre/status/1403147391667216387	muerto situacion similar correr vacunar intubada quedar real locura hacer cumpleano igual	_la_jota_erre	0.851906478
https://twitter.com/_la_jota_erre/status/1403149555936514049	serie comentar pandemia seguir ano llegar punto incendiar casa contagiar contagiado incluido aterrar ok haber vacuna igual	_la_jota_erre	0.362106979
https://twitter.com/_la_jota_erre/status/1405141219135610883	tener sueno seleccion futbol brasil alojar casa papas sur tener compartiar pieza nino esperar vacunar estar	_la_jota_erre	0.413290024
https://twitter.com/_la_jota_erre/status/1409168958150877188	cdo ver gente ir viaje vacuna pendex largo	_la_jota_erre	0.157411039
https://twitter.com/_la_jota_erre/status/1413119424945602562	sra ofi querer vacunar nuevo vacuna xq tener hija nieto vacunar indicacion medico dar miedo hacer vacuna cuidar ir	_la_jota_erre	0.271857172
https://twitter.com/_la_jota_erre/status/1413152428308844544	primogenito cumple tinca mismo dia empezar vacunacion edad genial regalo cumpleano	_la_jota_erre	0.39100492
https://twitter.com/_la_jota_erre/status/1413208163734728718	creer avisar lunes decir cambio ser proximo juevescomo ver cuanta gente vacuna tasa incidencia minuto	_la_jota_erre	0.078512877
https://twitter.com/_la_jota_erre/status/1413224499256954883	alcalde comuna tener esquema vacunacion completo	_la_jota_erre	0.302813262
https://twitter.com/_la_jota_erre/status/1413224753167544323	pienso medio raro toque queda comuna considerar podiar vacunar lado cool cruzar dato residente bbdd minsal	_la_jota_erre	0.092641324
https://twitter.com/_la_jota_erre/status/1413228306904883214	tener alergio alimentaria severo divertido sra vacuna influenza dar miedo pasar habl egocentrismo	_la_jota_erre	0.602258682
https://twitter.com/_la_jota_erre/status/1413231214010544139	mego mega mego ver querer seguir vacunar	_la_jota_erre	0.164814591
https://twitter.com/_la_jota_erre/status/1413484436319002629	acuerdo preguntar pasar decir lugar vacunacion ser comuna residencia	_la_jota_erre	0.153644234
https://twitter.com/_la_jota_erre/status/1413501604016234497	leer tasa estar vacunacion completo dosis asicar quedar mes	_la_jota_erre	0.484940886
https://twitter.com/_la_jota_erre/status/1414657380571308038	listo par vacunar semana par dia	_la_jota_erre	0.18372637
https://twitter.com/_la_jota_erre/status/1415680973933473815	ser dar miedo vacunar tener hija riesgo vacunar vacuna enfermar	_la_jota_erre	0.318907678
https://twitter.com/_la_jota_erre/status/1417849592922652681	esperar sentir precedente aplicar empresa exigir vacunacion tener condicion pa vacunar	_la_jota_erre	0.100448281
https://twitter.com/_la_jota_erre/status/1418029350889345027	hola tener stock pfizer dosis adolescente lugar vacunacion gracia	_la_jota_erre	0.079816729
https://twitter.com/_la_jota_erre/status/1418343496633696260	semana vacunar calendario llegar pfizer sabado quedar esperar	_la_jota_erre	0.119993478
https://twitter.com/_la_jota_erre/status/1419388659028185090	dia ir cruz milenio pasar cesfam vacuna pal total sra cuidar auto sacar mascarilla hablar decir pensar vacunar ser buen servir	_la_jota_erre	0.114760399
https://twitter.com/_la_jota_erre/status/1419655256762462211	non vacunar curso m acuerdate jueves podiar pa dia acabar ir coquimbo quedar	_la_jota_erre	0.138111949
https://twitter.com/_la_jota_erre/status/1420803595344269315	igual calendario vacunar primero dosis rezagado semana rezagar	_la_jota_erre	0.101127803
https://twitter.com/_la_jota_erre/status/1423611672837640215	gente general tener dosis marzo info ser ser edad edad fecha vacunacion	_la_jota_erre	0.231331408
https://twitter.com/_la_jota_erre/status/1423619139361443841	confusion dar lata dejar vacunar llegar tramo edad independiente fecha	_la_jota_erre	0.23283112
https://twitter.com/_la_jota_erre/status/1427985339285712905	sole ser alcanzar vacunar awaite creer retomar proximo espero acuerden acabar vacuna	_la_jota_erre	0.2030752
https://twitter.com/_La_Marce/status/1382801063951077385	bueno publicar foto carne feliz porq ansiar llegar dia esper tranquilo turno saltar fila rapido atencion amabilidad personal gracia yomevacuno primeradosis muchogustopfizer	_La_Marce	0.029148787
https://twitter.com/_LaAprendiz/status/1366750352142393346	primero dia haber colegio cerrado profesor terminar vacunar primero dosis urgencia volver importante seguridad estudiante personal educacion decir ver venir vueltaaclases	_LaAprendiz	0.046184838
https://twitter.com/_LadyGanga/status/1380909567723380736	vacuna hacer inmune chucho entender seguir cuidar	_LadyGanga	0.595073402
https://twitter.com/_LadyGanga/status/1381626445794054147	hacer falta vacuna hacer falta diccionario libro	_LadyGanga	0.327141941
https://twitter.com/_LadyGanga/status/1405998865069785088	estado unido we hacer mes tener covid vacuna ayuda inepto	_LadyGanga	0.841107607
https://twitter.com/_LadyGanga/status/1408083281724182532	seguir preguntar tener alto caso pese vacunacion simple tener gobierno ineptar culpa entrar variante delta cerrado frontera polaina	_LadyGanga	0.138511121
https://twitter.com/_LadyGanga/status/1418241790344368132	obligacion vacunar estar crisis sanitario	_LadyGanga	0.290811658
https://twitter.com/_LadyGanga/status/1420058967682789376	latar cumplir calendario vacunacion esperar deber linduro vacunar tocar	_LadyGanga	0.071011752
https://twitter.com/_LadyGanga/status/1425571807600459779	ammmssss vacunar	_LadyGanga	0.464327514
https://twitter.com/_lajournaliste_/status/1390494742845218816	vacuna gracia pfizer celebra alivio mal	_lajournaliste_	0.592327595
https://twitter.com/_lajournaliste_/status/1391849021552070657	semana corresponder segundo dosis vacuna encuentro lugar comuna web	_lajournaliste_	0.185228974
https://twitter.com/_Lalyn_/status/1367848466337128448	querer poner vacuna	_Lalyn_	0.589349508
https://twitter.com/_Lalyn_/status/1393433732422451200	vez vacuna	_Lalyn_	0.563771605
https://twitter.com/_Lalyn_/status/1394633625623216132	tocar levantar mio tocar vacuna	_Lalyn_	0.10011059
https://twitter.com/_Lalyn_/status/1394666972382695432	vacunir perro vacunar	_Lalyn_	0.395913154
https://twitter.com/_Lalyn_/status/1394674322380361734	contar leyenda deber mostrar funcioner yomevacuno	_Lalyn_	0.216184974
https://twitter.com/_Lalyn_/status/1398895667234361345	vacuna sero sorprender	_Lalyn_	0.586379051
https://twitter.com/_Lalyn_/status/1406049652043128837	pusar dosis vacuna pegar celular brazo pesimo servicio	_Lalyn_	0.067587137
https://twitter.com/_Lalyn_/status/1407370645365723141	hermana querer vacunar tener alergia platano palto	_Lalyn_	0.560895205
https://twitter.com/_Lalyn_/status/1415442028339531776	fin colocar vacuna influenza faltar dosis hepatitis	_Lalyn_	0.134082109
https://twitter.com/_lamaryfer/status/1367996319386771456	tocar vacuna marzo dio odiaaaaaa	_lamaryfer	0.440278292
https://twitter.com/_lamaryfer/status/1370754644398514181	tener hora martes vacuna ar feliz	_lamaryfer	0.447163641
https://twitter.com/_lamaryfer/status/1371633125210591235	tocar vacuna ansioso poner	_lamaryfer	0.183794439
https://twitter.com/_lamaryfer/status/1371819524211761153	buen dia disponible club providencia presentar portal indicar patologia ger	_lamaryfer	0.050771654
https://twitter.com/_lamaryfer/status/1382136481142222849	segundo dosis dejar literal tir cama sintoma atenuado virus creer duda debir obligatorio vacunacion creer exponer sentir	_lamaryfer	0.16697669
https://twitter.com/_lamaryfer/status/1402288993639743489	vacuna salierar brazo hacer tener	_lamaryfer	0.471646577
https://twitter.com/_laPau_/status/1387464154299224067	pudahuelescuela estrella chileno gente vacunar	_laPau_	0.589906931
https://twitter.com/_laPau_/status/1390805462317142016	avisar trasladar grave tio probabilidad covid examen hacer pulmon querer vacunarporfa haganlo	_laPau_	0.190398097
https://twitter.com/_laPaulosky_/status/1394749320893800451	servir ver pudahuelal centro vacunacion ser haber 1ra2da dosis influenza tal vez querer vacunar	_laPaulosky_	0.119764239
https://twitter.com/_laPaulosky_/status/1398361624575197188	mama echar culpa vacuna doler cabezala vacuname doler vacunaar congestionado vacuna hacer mes recibir 2do dosis	_laPaulosky_	0.070216179
https://twitter.com/_laPaulosky_/status/1399366669366136838	cata amanecer pena webear mensaje vacunar tio vacunadocaer uci tia vacunar hacer cuarentena casa contacto estrecho vivir explicar hue tonta wno	_laPaulosky_	0.084817886
https://twitter.com/_laPaulosky_/status/1400320051698360328	creer querer tia vacunar estar casa hacer cuarenteno	_laPaulosky_	0.409159899
https://twitter.com/_laPaulosky_/status/1404273227472506884	entiendar hueala vacuna evitar pautalibre	_laPaulosky_	0.398391813
https://twitter.com/_Laura_Montoya/status/1418275045105885187	subir foto hacer efecto vacuna	_Laura_Montoya	0.665951788
https://twitter.com/_laylisss/status/1372592834843381761	parecer vacunar vocal mesa tener segundo dosis inmunizado esperar postergar eleccion ir votar fallecido diario	_laylisss	0.0654127
https://twitter.com/_Le2_/status/1418556922056294400	hola tener pfizer disponible vacunar hijo ano	_Le2_	0.140687793
https://twitter.com/_lexugaaaaaa_/status/1430208122749083658	minsal anunciar nuevo calendario vacunacion semana turno menor ano abro hilo	_lexugaaaaaa_	0.060000956
https://twitter.com/_lexugaaaaaa_/status/1430208132895096833	vacuna suministrar sujeto pfizer biontech	_lexugaaaaaa_	0.25269264
https://twitter.com/_LFHM/status/1399435819463626756	bueno vacuna	_LFHM	0.459090054
https://twitter.com/_LFHM/status/1401580919195058181	viejo hablar vacuna enferma	_LFHM	0.677823424
https://twitter.com/_LFHM/status/1410775911637585922	segundo dosis vacuna volver mierda	_LFHM	0.551734507
https://twitter.com/_liberi_/status/1429795015392382977	pelo cola ser semana pasado hora pie vacunar tocar internado mismo covid	_liberi_	0.35114336
https://twitter.com/_likefolksongs/status/1398729760629534721	oir pusar primero dosis vacuna miercoles seguir doler brazo parte pinchazo	_likefolksongs	0.075491458
https://twitter.com/_likefolksongs/status/1404915200671858691	parecer vacunar gente fin	_likefolksongs	0.358428568
https://twitter.com/_likefolksongs/status/1405927650988900355	vacunar gente fin vacunar mama	_likefolksongs	0.195084631
https://twitter.com/_linCNG/status/1405130197071024129	vacuna culia tener pal oyo	_linCNG	0.437046558
https://twitter.com/_lirayoha/status/1415721538171592714	poner discutir gente querer vacunar elegir paz mental	_lirayoha	0.373892546
https://twitter.com/_lirayoha/status/1416923922587598853	hablar virus perdonar insolito altura tener posibilidad gente querer vacunar monta	_lirayoha	0.200180978
https://twitter.com/_LonewolfZ/status/1401610289922117632	vine lugar vacunacion cerrado aludir vacuna semana	_LonewolfZ	0.129715562
https://twitter.com/_LonewolfZ/status/1403453474524774407	mes hacer larry ser vacunar vez esperar senal culu ande full	_LonewolfZ	0.302343547
https://twitter.com/_lore_nita/status/1366427083468079108	agendar vacunacion enfermo cronico	_lore_nita	0.234499365
https://twitter.com/_lore_nita/status/1402134127537709056	porfa seguir cuidando principio pandemia vacuna hacer inmune ayuda sobrecargar sistema salud caso critico vacunate ayudar	_lore_nita	0.212590128
https://twitter.com/_lotarola_/status/1373729503881609217	hablar telefono mama cach antivacuna malo porfiado dificil lograr vacunir	_lotarola_	0.203012526
https://twitter.com/_lotarola_/status/1377266283746619397	acabar vacunar fin	_lotarola_	0.351893544
https://twitter.com/_lotarola_/status/1377441866585579525	doler brazo efecto vacuna	_lotarola_	0.237041414
https://twitter.com/_lotarola_/status/1377781049883815939	advertir malestar vacuna durar dia andar super	_lotarola_	0.593605161
https://twitter.com/_lotarola_/status/1403043924806193161	tener permiso vacunacion salir caminar parque estresar casa fase1	_lotarola_	0.318382502
https://twitter.com/_lovelymg/status/1382337582818861059	vacunacion	_lovelymg	0.503333807
https://twitter.com/_lovelymg/status/1400219142016442384	ver video quedar pais estar vacuna efecto	_lovelymg	0.557418108
https://twitter.com/_LReyesP/status/1404782766525386754	tocar 2do vacuna tener miedo	_LReyesP	0.342873871
https://twitter.com/_LReyesP/status/1419651779797606410	dar verguenza show falta vacuna vacunar tener pase movilidad corresponder hacer mes bienvenidos13	_LReyesP	0.397174776
https://twitter.com/_lu_amaya/status/1374697046813335552	joven car vacunar paso	_lu_amaya	0.318358839
https://twitter.com/_lubejarano/status/1376535689932718086	madre tener fecha vacunacion vivo peron	_lubejarano	0.513531029
https://twitter.com/_lubejarano/status/1379524790931877893	vacuna querer	_lubejarano	0.569032073
[truncated: 349,574 more rows]
